# Supplementary material for: The TMEM189 gene encodes plasmanylethanolamine desaturase which introduces the characteristic vinyl ether double bond into plasmalogens
Source: Proc Natl Acad Sci U S A. 2020 Mar 24;117(14):7792–8. doi: 10.1073/pnas.1917461117 (PMC7149458; doi:10.1073/pnas.1917461117)
Supplement: Supplementary File [file pnas.1917461117.sd01.csv]

	Mouse.Gene	M.descript	total.corr	mu.tissue.corr	hu.cell.corr	Human.Gene	kidney.norm	liver.norm	lung.norm	spleen.norm	testis.norm	heart.norm	brain.norm	RAW264.7.norm	MCF7.norm	A.431.norm	HEPG2_norm	SK.N.SH.norm	SH.SY5Y.norm	THP.1.norm	DLD1.norm	T24.norm	HL.60.norm	A.549.norm	CaCo.2.norm
Tmem189	Tmem189	transmembrane protein 189 [Source:MGI Symbol;Acc:MGI:2142624]	0.88	0.83	0.92	TMEM189	9188	475	2856	2390	3629	1441	2184	11107	23233	5627	5212	998	1226	3524	2004	4610	1371	2261	4584
Psmd6	Psmd6	proteasome (prosome, macropain) 26S subunit, non-ATPase, 6 [Source:MGI Symbol;Acc:MGI:1913663]	0.87	0.91	0.82	PSMD6	10686	5358	4318	6767	5168	5296	5032	5438	41731	3116	3541	4938	5742	6306	9144	9453	4780	5680	4619
Bcap31	Bcap31	B cell receptor associated protein 31 [Source:MGI Symbol;Acc:MGI:1350933]	0.86	0.89	0.84	BCAP31	18671	9125	11494	12149	1092	3891	4569	9536	40165	10764	10748	8865	10301	10374	15297	15133	4063	13560	13071
Slc9a3r1	Slc9a3r1	solute carrier family 9 (sodium/hydrogen exchanger), member 3 regulator 1 [Source:MGI Symbol;Acc:MGI:1349482]	0.85	0.84	0.86	SLC9A3R1	18464	10292	5304	8818	1644	489	3012	1817	154821	1285	12400	1560	2123	4514	11101	4656	7070	4491	17907
Lage3	Lage3	L antigen family, member 3 [Source:MGI Symbol;Acc:MGI:1913442]	0.85	0.97	0.73	LAGE3	4382	785	1517	2157	119	952	746	1635	7795	360	196	1557	3598	1339	173	1059	1087	1256	754
Slc35b2	Slc35b2	solute carrier family 35, member B2 [Source:MGI Symbol;Acc:MGI:1921086]	0.85	0.97	0.73	SLC35B2	7008	1965	2602	3559	871	1874	1698	5474	12565	7291	8616	4738	5906	7015	8706	5884	2714	3552	5405
Tsen54	Tsen54	tRNA splicing endonuclease 54 homolog (S. cerevisiae) [Source:MGI Symbol;Acc:MGI:1923515]	0.85	0.9	0.79	TSEN54	2269	416	1140	2570	480	619	735	804	11953	1350	1695	3711	2822	2235	2751	1468	1112	2047	3232
Pyroxd2	Pyroxd2	pyridine nucleotide-disulphide oxidoreductase domain 2 [Source:MGI Symbol;Acc:MGI:1921830]	0.83	0.84	0.83	PYROXD2	7343	958	166	294	47	83	179	682	2316	428	61	80	55	618	677	520	247	255	159
Galns	Galns	galactosamine (N-acetyl)-6-sulfate sulfatase [Source:MGI Symbol;Acc:MGI:1355303]	0.83	0.93	0.73	GALNS	7584	412	1087	1687	437	459	523	3724	10584	994	882	535	554	3666	1453	3477	1904	2991	3666
Pycrl	Pycrl	pyrroline-5-carboxylate reductase-like [Source:MGI Symbol;Acc:MGI:1913444]	0.83	0.9	0.76	PYCRL	5051	1376	876	1640	181	696	1064	1595	4814	757	175	534	611	787	1639	1789	0	1720	1462
Thoc3	Thoc3	THO complex 3 [Source:MGI Symbol;Acc:MGI:1920916]	0.82	0.92	0.73	THOC3	2319	958	1417	2189	1348	1035	1451	3493	11145	4878	2775	1726	2538	6087	3400	5	1658	510	6031
Eif5a	Eif5a	eukaryotic translation initiation factor 5A [Source:MGI Symbol;Acc:MGI:106248]	0.82	0.87	0.76	EIF5A	31242	13980	13506	31204	19638	13867	10851	67521	84141	13556	22395	17874	30632	9761	31914	3379	13509	46239	19241
Mrpl49	Mrpl49	mitochondrial ribosomal protein L49 [Source:MGI Symbol;Acc:MGI:108180]	0.81	0.83	0.79	MRPL49	3075	1140	1123	1408	500	1548	1314	2449	12197	6792	2334	2552	3406	2959	4048	6271	2618	5328	8019
Mpv17l2	Mpv17l2	MPV17 mitochondrial membrane protein-like 2 [Source:MGI Symbol;Acc:MGI:2681846]	0.81	0.96	0.65	MPV17L2	2788	527	1209	1417	286	526	832	1788	3510	265	414	915	1107	1388	607	1376	1043	745	1031
Rab1b	Rab1b	RAB1B, member RAS oncogene family [Source:MGI Symbol;Acc:MGI:1923558]	0.8	0.78	0.82	RAB1B	10213	3739	6269	5343	3836	6937	4900	10808	52658	7180	5348	3703	6524	14656	10995	5154	5252	11769	16384
Chmp1a	Chmp1a	charged multivesicular body protein 1A [Source:MGI Symbol;Acc:MGI:1920159]	0.8	0.97	0.63	CHMP1A	4676	1673	2381	3628	2463	1851	2204	2934	18207	4764	5333	2668	3999	5312	6977	13092	707	5578	10165
Slc25a5	Slc25a5	solute carrier family 25 (mitochondrial carrier, adenine nucleotide translocator), member 5 [Source:MGI Symbol;Acc:MGI:1353496]	0.8	0.88	0.72	SLC25A5	91260	22495	12803	24102	2231	19046	14110	49235	47640	24840	31482	22304	20573	33939	24362	23590	22228	37997	26347
Derl1	Derl1	Der1-like domain family, member 1 [Source:MGI Symbol;Acc:MGI:1915069]	0.79	0.87	0.72	DERL1	6173	4075	3594	4071	1907	2147	1866	9694	10591	10221	3191	3677	5500	8185	4989	5439	1785	6747	5656
Slc52a2	Slc52a2	solute carrier protein 52, member 2 [Source:MGI Symbol;Acc:MGI:1289288]	0.79	0.96	0.62	SLC52A2	3464	604	1064	1718	949	333	941	1420	11737	1040	1905	4653	4520	0	2903	5645	1468	4088	5295
Wbp1	Wbp1	WW domain binding protein 1 [Source:MGI Symbol;Acc:MGI:104710]	0.79	0.83	0.75	WBP1	6374	2186	3617	3042	866	3545	2129	1553	8001	852	2003	464	505	4339	523	319	270	316	303
Mrps16	Mrps16	mitochondrial ribosomal protein S16 [Source:MGI Symbol;Acc:MGI:1913492]	0.78	0.89	0.68	MRPS16	6107	1646	1661	4030	687	3289	1135	2304	12051	10855	4211	7759	7708	2845	7565	7947	5073	9988	7678
Fam207a	Fam207a	family with sequence similarity 207, member A [Source:MGI Symbol;Acc:MGI:1916334]	0.78	0.78	0.78	FAM207A	1355	855	863	1540	468	349	969	2360	6311	304	571	1838	1868	0	900	815	763	1005	907
1110012L19Rik	1110012L19Rik	RIKEN cDNA 1110012L19 gene [Source:MGI Symbol;Acc:MGI:1915868]	0.77	0.87	0.68	CXorf40A	1086	376	704	578	58	406	344	725	2478	552	260	219	306	1756	625	321	571	699	321
Spr	Spr	sepiapterin reductase [Source:MGI Symbol;Acc:MGI:103078]	0.77	0.79	0.75	SPR	13936	5263	3396	2414	195	3575	1519	861	10695	2452	1477	1133	361	1895	4350	2766	238	4221	5491
Senp3	Senp3	SUMO/sentrin specific peptidase 3 [Source:MGI Symbol;Acc:MGI:2158736]	0.76	0.63	0.89	SENP3	5585	1872	4350	6135	3997	2766	5450	9273	9427	3234	2664	445	639	1722	1453	2339	3992	2174	1080
Alg1	Alg1	asparagine-linked glycosylation 1 (beta-1,4-mannosyltransferase) [Source:MGI Symbol;Acc:MGI:2384774]	0.76	0.88	0.64	ALG1	4088	1830	3277	3505	1137	1581	2334	1936	3514	1411	1757	1049	1085	397	1563	1110	824	2475	2969
Bloc1s3	Bloc1s3	biogenesis of lysosomal organelles complex-1, subunit 3 [Source:MGI Symbol;Acc:MGI:2678952]	0.76	0.83	0.69	BLOC1S3	488	125	408	599	115	90	205	1337	3806	382	559	263	239	1820	670	1216	944	990	1309
Dph1	Dph1	DPH1 homolog (S. cerevisiae) [Source:MGI Symbol;Acc:MGI:2151233]	0.76	0.75	0.77	DPH1	1505	935	565	1276	420	696	1117	1244	9549	809	1127	1457	873	3461	1297	1964	1325	1429	2398
Rpl15	Rpl15	ribosomal protein L15 [Source:MGI Symbol;Acc:MGI:1913730]	0.76	0.86	0.66	RPL15	589	181	254	658	158	210	344	22107	88531	67126	61377	45720	29898	67952	69933	16087	32111	42876	31107
Tm9sf1	Tm9sf1	transmembrane 9 superfamily member 1 [Source:MGI Symbol;Acc:MGI:1921390]	0.75	0.75	0.76	TM9SF1	7868	5278	7415	7349	1351	4057	3151	4534	10583	3741	7882	1839	2817	1789	3747	4229	1021	577	3114
Tmem183a	Tmem183a	transmembrane protein 183A [Source:MGI Symbol;Acc:MGI:1914729]	0.75	0.61	0.89	TMEM183A	9129	6231	2591	2875	4102	1085	3438	4311	12155	4051	4791	466	565	282	2066	771	689	4752	4775
Fth1	Fth1	ferritin heavy chain 1 [Source:MGI Symbol;Acc:MGI:95588]	0.75	0.87	0.63	FTH1	447975	107051	150871	126113	11430	108040	114160	472601	304314	81412	84068	14504	28166	100700	265034	7450	39234	138279	55834
Mvd	Mvd	mevalonate (diphospho) decarboxylase [Source:MGI Symbol;Acc:MGI:2179327]	0.75	0.91	0.59	MVD	6587	1093	1448	2029	322	336	1837	7357	10841	2469	3236	753	1496	5537	2840	2764	1552	5073	8903
Tbc1d10a	Tbc1d10a	TBC1 domain family, member 10a [Source:MGI Symbol;Acc:MGI:2144164]	0.75	0.79	0.71	TBC1D10A	3578	551	3329	3608	1749	822	1857	812	2204	448	445	591	545	1104	553	977	94	378	480
Szrd1	Szrd1	SUZ RNA binding domain containing 1 [Source:MGI Symbol;Acc:MGI:1098672]	0.75	0.9	0.6	SZRD1	4049	1783	2756	3001	661	1891	998	10643	17216	9015	5284	3375	5303	0	12277	12471	8285	9212	10260
Tmed3	Tmed3	transmembrane emp24 domain containing 3 [Source:MGI Symbol;Acc:MGI:1913361]	0.74	0.8	0.69	TMED3	4429	1118	4034	2827	2149	1488	1128	4871	15362	4195	8632	3052	2524	6968	5540	5037	4579	10835	8114
Rpl36a	Rpl36a	ribosomal protein L36A [Source:MGI Symbol;Acc:MGI:1201789]	0.74	0.6	0.88	RPL36A	350	165	215	588	20	130	353	23933	60046	58358	17626	1771	952	19527	3534	1279	2030	383	5254
Rabggta	Rabggta	Rab geranylgeranyl transferase, a subunit [Source:MGI Symbol;Acc:MGI:1860443]	0.74	0.84	0.64	RABGGTA	4915	1988	1922	3615	2054	1288	3365	1692	4976	749	2221	1317	1430	1655	2133	1746	2495	873	2031
Sumf2	Sumf2	sulfatase modifying factor 2 [Source:MGI Symbol;Acc:MGI:1915152]	0.74	0.94	0.54	SUMF2	1542	527	880	1010	283	419	696	497	12164	17485	7898	7528	6825	7356	12092	5589	6487	8584	12571
Ankrd39	Ankrd39	ankyrin repeat domain 39 [Source:MGI Symbol;Acc:MGI:1914816]	0.74	0.77	0.71	ANKRD39	562	101	287	534	339	273	409	211	4273	157	758	1375	1159	1399	336	368	872	296	384
Traf4	Traf4	TNF receptor associated factor 4 [Source:MGI Symbol;Acc:MGI:1202880]	0.74	0.86	0.62	TRAF4	4359	2598	1512	2851	278	556	753	523	10555	3642	3719	3199	5254	757	6314	3987	398	3562	7600
Tuba1c	Tuba1c	tubulin, alpha 1C [Source:MGI Symbol;Acc:MGI:1095409]	0.74	0.81	0.67	TUBA1C	3730	2266	1548	4154	1626	925	274	5436	114942	22279	27332	116	380	7473	36232	2774	3259	33669	92505
Ppdpf	Ppdpf	pancreatic progenitor cell differentiation and proliferation factor homolog (zebrafish)RIKEN cDNA 2700038C09 gene [Source:MGI Symbol;Acc:MGI:1913746]	0.74	0.73	0.74	PPDPF	2808	1836	1765	4193	98	945	1064	1087	101664	955	450	3321	3599	27428	13478	35873	2118	5486	8579
Slc25a38	Slc25a38	solute carrier family 25, member 38 [Source:MGI Symbol;Acc:MGI:2384782]	0.74	0.96	0.51	SLC25A38	3150	1070	1140	2131	902	1278	1305	771	4049	1739	2025	2405	2539	3095	2363	1062	1422	2833	2738
Rce1	Rce1	RCE1 homolog, prenyl protein peptidase (S. cerevisiae) [Source:MGI Symbol;Acc:MGI:1336895]	0.74	0.91	0.56	RCE1	2665	587	1936	2300	766	469	1014	1116	5147	1017	845	1859	2035	1885	1698	2067	1425	1184	3712
Ppp1ca	Ppp1ca	protein phosphatase 1, catalytic subunit, alpha isoform [Source:MGI Symbol;Acc:MGI:103016]	0.74	0.9	0.57	PPP1CA	38932	8032	19063	38349	2195	16167	12785	18241	40044	5947	5530	9402	16178	14132	6971	19530	16600	11345	24279
Tmem120b	Tmem120b	transmembrane protein 120B [Source:MGI Symbol;Acc:MGI:3603158]	0.74	0.75	0.73	TMEM120B	875	220	555	599	39	419	629	453	3781	3059	1559	1260	1305	607	2140	1299	1086	3715	2334
Akt1s1	Akt1s1	AKT1 substrate 1 (proline-rich) [Source:MGI Symbol;Acc:MGI:1914855]	0.74	0.82	0.65	AKT1S1	2986	1614	1917	1616	1039	1771	1455	1537	19071	494	1662	1520	1285	7638	4419	7605	1627	4318	7513
Dnajc30	Dnajc30	DnaJ (Hsp40) homolog, subfamily C, member 30 [Source:MGI Symbol;Acc:MGI:1913364]	0.73	0.73	0.74	DNAJC30	1979	903	963	1147	698	1465	1142	981	3076	273	292	699	507	879	1112	571	616	771	843
Adipor1	Adipor1	adiponectin receptor 1 [Source:MGI Symbol;Acc:MGI:1919924]	0.73	0.66	0.8	ADIPOR1	15620	6120	13517	13664	6577	14819	4946	16755	17007	12183	7793	5265	8521	10119	9629	7134	2701	7166	10029
Trappc1	Trappc1	trafficking protein particle complex 1 [Source:MGI Symbol;Acc:MGI:1098727]	0.73	0.9	0.55	TRAPPC1	3300	1424	1785	2899	875	1944	1775	3704	12137	1187	2302	4144	4840	7335	2574	5438	4487	4838	1751
Psma5	Psma5	proteasome (prosome, macropain) subunit, alpha type 5 [Source:MGI Symbol;Acc:MGI:1347009]	0.73	0.84	0.61	PSMA5	1215	747	692	1294	403	516	768	8727	9747	12742	7897	2479	2979	3080	5943	8554	8589	8722	5107
Emc6	Emc6	ER membrane protein complex subunit 6 [Source:MGI Symbol;Acc:MGI:1913298]	0.73	0.89	0.56	EMC6	5044	2159	2121	2336	1248	2217	1206	4149	5093	561	706	2360	2907	0	1683	186	2126	2884	1609
Pxmp4	Pxmp4	peroxisomal membrane protein 4 [Source:MGI Symbol;Acc:MGI:1891701]	0.72	0.63	0.82	PXMP4	7874	5314	1373	956	98	1258	515	810	3128	1163	0	512	632	159	251	1224	305	1092	1332
Nme1	Nme1	NME/NM23 nucleoside diphosphate kinase 1 [Source:MGI Symbol;Acc:MGI:97355]	0.72	0.89	0.56	NME1	15756	4311	2877	9826	1595	1415	7437	6601	38440	7015	8299	9019	13409	6392	3200	2585	34387	5379	8247
Nhp2	Nhp2	NHP2 ribonucleoprotein [Source:MGI Symbol;Acc:MGI:1098547]	0.72	0.98	0.46	NHP2	7402	1218	1347	4686	1076	642	1150	11639	31779	3015	2824	23076	21461	10739	3582	203	10795	6099	2993
Metrnl	Metrnl	meteorin, glial cell differentiation regulator-like [Source:MGI Symbol;Acc:MGI:2384806]	0.72	0.75	0.7	METRNL	1984	188	1088	658	175	1182	495	2273	13603	458	52	403	774	6333	3601	1881	0	128	1571
Galk1	Galk1	galactokinase 1 [Source:MGI Symbol;Acc:MGI:95730]	0.72	0.84	0.59	GALK1	7765	3617	2503	2561	1775	802	713	5917	8205	111	2536	3514	1423	4598	1537	1676	1630	2200	2253
Sumf1	Sumf1	sulfatase modifying factor 1 [Source:MGI Symbol;Acc:MGI:1889844]	0.72	0.88	0.56	SUMF1	3525	1262	2510	1878	375	875	956	7544	2486	2040	1422	1933	1798	1141	2123	1228	473	1674	1973
Mrps11	Mrps11	mitochondrial ribosomal protein S11 [Source:MGI Symbol;Acc:MGI:1915244]	0.71	0.76	0.67	MRPS11	2880	812	846	1605	1944	1298	1153	1304	7998	883	904	1819	2555	2160	1717	3567	2485	4359	2221
Banf1	Banf1	barrier to autointegration factor 1 [Source:MGI Symbol;Acc:MGI:1346330]	0.71	0.65	0.78	BANF1	3627	1258	2945	6810	1678	2490	1581	9822	28902	5071	3899	5444	7841	8411	5492	3756	4289	10452	13123
Llgl2	Llgl2	lethal giant larvae homolog 2 (Drosophila) [Source:MGI Symbol;Acc:MGI:1918843]	0.71	0.64	0.78	LLGL2	5312	2372	5403	1739	192	1328	181	197	40608	1298	4494	360	265	3823	16756	680	357	7492	6693
Cib1	Cib1	calcium and integrin binding 1 (calmyrin) [Source:MGI Symbol;Acc:MGI:1344418]	0.71	0.82	0.6	CIB1	18916	3334	2780	6395	9311	706	766	3337	11234	1726	2362	685	1792	5868	3777	6179	4059	6711	2643
Cdc42se1	Cdc42se1	CDC42 small effector 1 [Source:MGI Symbol;Acc:MGI:1889510]	0.71	0.77	0.65	CDC42SE1	3788	300	2384	5529	2205	516	1084	43783	21286	11701	1837	5130	9217	17338	6156	8592	2631	5441	4469
Trip6	Trip6	thyroid hormone receptor interactor 6 [Source:MGI Symbol;Acc:MGI:1343458]	0.71	0.85	0.57	TRIP6	4521	1036	2516	1346	263	1252	592	2930	14288	2662	8	220	410	8715	1949	9797	3163	2547	3241
Snx8	Snx8	sorting nexin 8 [Source:MGI Symbol;Acc:MGI:2443816]	0.71	0.95	0.47	SNX8	5024	692	1580	4831	300	892	912	3726	5043	961	1892	609	871	780	1949	4571	1575	3818	3195
Polr2j	Polr2j	polymerase (RNA) II (DNA directed) polypeptide J [Source:MGI Symbol;Acc:MGI:109582]	0.71	0.92	0.5	POLR2J	3611	1154	2003	3440	859	1847	1590	2252	13716	1639	1324	6250	7529	9453	1695	1257	3419	1562	2351
Phb	Phb	prohibitin [Source:MGI Symbol;Acc:MGI:97572]	0.7	0.69	0.72	PHB	2160	555	392	472	73	1268	426	2196	39691	7837	17360	13573	15403	5477	6290	1910	10461	16357	21997
Slc25a10	Slc25a10	solute carrier family 25 (mitochondrial carrier, dicarboxylate transporter), member 10 [Source:MGI Symbol;Acc:MGI:1353497]	0.7	0.77	0.64	SLC25A10	21373	7879	3572	1415	1888	702	795	3979	13770	575	2346	2941	3718	3748	6318	2242	4414	663	3605
Prmt6	Prmt6	protein arginine N-methyltransferase 6 [Source:MGI Symbol;Acc:MGI:2139971]	0.7	0.65	0.75	PRMT6	1269	477	926	1904	541	433	1214	2194	8626	1906	767	2509	3249	2658	1930	2247	907	0	1121
Lrpap1	Lrpap1	low density lipoprotein receptor-related protein associated protein 1 [Source:MGI Symbol;Acc:MGI:96829]	0.7	0.81	0.59	LRPAP1	39972	2556	8940	3251	4892	4270	9144	6384	16123	4128	7173	1431	1125	1347	6750	9206	7980	5287	11306
Rpl10	Rpl10	ribosomal protein L10 [Source:MGI Symbol;Acc:MGI:105943]	0.7	0.52	0.88	RPL10	579	279	652	1882	83	253	358	69840	146619	77613	72715	59082	65899	26582	24536	5441	16770	58207	20896
Get4	Get4	golgi to ER traffic protein 4 homolog (S. cerevisiae) [Source:MGI Symbol;Acc:MGI:1914854]	0.7	0.62	0.77	GET4	4255	996	2451	3171	4138	1984	1963	1877	9647	1131	1789	3267	3973	0	256	813	667	128	852
Anxa9	Anxa9	annexin A9 [Source:MGI Symbol;Acc:MGI:1923711]	0.7	0.59	0.8	ANXA9	291	57	333	197	234	37	64	862	10188	249	690	18	121	1395	1477	181	64	112	3137
Trub2	Trub2	TruB pseudouridine (psi) synthase homolog 2 (E. coli) [Source:MGI Symbol;Acc:MGI:2442186]	0.69	0.82	0.57	TRUB2	2973	699	1444	2265	1004	1724	1998	1985	7393	2057	1765	4862	4392	1616	4016	3163	2072	3307	2906
Cox16	Cox16	cytochrome c oxidase assembly protein 16 [Source:MGI Symbol;Acc:MGI:1913522]	0.69	0.94	0.45	COX16	4067	1477	1227	2200	1561	1205	989	105	2609	4323	1975	339	250	828	824	863	4448	429	566
Fundc2	Fundc2	FUN14 domain containing 2 [Source:MGI Symbol;Acc:MGI:1914641]	0.69	0.59	0.79	FUNDC2	6678	203	2079	2730	242	6154	1747	10805	6649	3306	2778	3125	4019	1783	1173	1131	3193	3476	2187
Lamtor1	Lamtor1	late endosomal/lysosomal adaptor, MAPK and MTOR activator 1 [Source:MGI Symbol;Acc:MGI:1913758]	0.69	0.83	0.55	LAMTOR1	6371	1517	2536	2983	885	3595	2283	8386	12641	3378	1612	4986	6471	0	3981	6948	6279	5389	7799
Tysnd1	Tysnd1	trypsin domain containing 1 [Source:MGI Symbol;Acc:MGI:1919017]	0.69	0.75	0.64	TYSND1	4187	3298	1656	2525	819	1115	1007	1261	3646	4179	504	1201	565	1336	2816	1079	210	2700	2759
Psmc4	Psmc4	proteasome (prosome, macropain) 26S subunit, ATPase, 4 [Source:MGI Symbol;Acc:MGI:1346093]	0.69	0.92	0.47	PSMC4	14033	7555	6514	10592	3684	6128	7234	6591	21678	1975	5399	9957	10856	4882	5870	9405	5951	18409	13314
Acox3	Acox3	acyl-Coenzyme A oxidase 3, pristanoyl [Source:MGI Symbol;Acc:MGI:1933156]	0.69	0.95	0.43	ACOX3	8448	1817	2266	4123	2977	1751	1950	6214	2092	883	783	1171	1056	2116	1025	1260	589	893	439
Sephs1	Sephs1	selenophosphate synthetase 1 [Source:MGI Symbol;Acc:MGI:1923580]	0.69	0.83	0.54	SEPHS1	2691	1724	2040	2341	524	849	1241	4753	8169	4479	3980	3255	7614	1461	4237	1598	1253	6895	6034
Abhd11	Abhd11	abhydrolase domain containing 11 [Source:MGI Symbol;Acc:MGI:1916008]	0.69	0.65	0.72	ABHD11	4841	2186	1855	2648	3439	3229	1769	1583	9603	1110	179	795	757	1249	5215	832	427	771	2554
Atg4d	Atg4d	autophagy related 4D, cysteine peptidase [Source:MGI Symbol;Acc:MGI:2444308]	0.69	0.83	0.55	ATG4D	7535	2249	2329	3933	2224	4640	2451	760	4152	358	924	1619	2091	1904	1476	1596	993	776	1779
Ciao1	Ciao1	cytosolic iron-sulfur protein assembly 1 [Source:MGI Symbol;Acc:MGI:1346998]	0.68	0.92	0.45	CIAO1	6702	2317	3130	3883	1495	2882	3323	3159	8805	7023	5778	6782	5619	2453	7339	5594	2463	4313	9417
Car5b	Car5b	carbonic anhydrase 5b, mitochondrial [Source:MGI Symbol;Acc:MGI:1926249]	0.68	0.84	0.53	CA5B	4534	120	420	84	249	90	227	2599	667	1562	199	602	281	102	371	489	133	337	274
Swsap1	Swsap1	SWIM type zinc finger 7 associated protein 1 [Source:MGI Symbol;Acc:MGI:1914212]	0.68	0.64	0.72	SWSAP1	594	209	655	530	361	333	459	436	1037	56	121	275	179	0	310	159	335	174	298
Rpl13	Rpl13	ribosomal protein L13 [Source:MGI Symbol;Acc:MGI:105922]	0.68	0.45	0.91	RPL13	262	110	198	961	232	126	188	33047	153211	87618	69675	32044	25988	45290	58558	5859	55975	40508	46712
Cers2	Cers2	ceramide synthase 2 [Source:MGI Symbol;Acc:MGI:1924143]	0.68	0.54	0.82	CERS2	19544	18667	14567	8082	1431	2829	4805	25056	42273	14295	14830	10940	17365	0	9089	9491	9661	19557	20911
Hspe1	Hspe1	heat shock protein 1 (chaperonin 10) [Source:MGI Symbol;Acc:MGI:104680]	0.68	0.91	0.45	HSPE1	12733	3351	1468	5086	373	2976	1574	2204	10964	11109	14930	3480	5771	8252	5135	841	11005	4246	7366
Aup1	Aup1	ancient ubiquitous protein 1 [Source:MGI Symbol;Acc:MGI:107789]	0.68	0.92	0.43	AUP1	18288	9956	7652	13471	5680	3352	4818	13325	21166	7295	7890	9554	11374	12057	8341	8923	12640	8089	19729
Mettl1	Mettl1	methyltransferase like 1 [Source:MGI Symbol;Acc:MGI:1339986]	0.68	0.98	0.38	METTL1	1912	494	512	1101	331	433	484	1237	2731	677	779	961	1576	1290	676	605	2719	1194	1742
Mrpl4	Mrpl4	mitochondrial ribosomal protein L4 [Source:MGI Symbol;Acc:MGI:2137210]	0.68	0.73	0.62	MRPL4	8491	1661	3556	3905	1373	6144	2849	3896	13360	749	2082	2242	2302	3020	4514	3966	6229	2389	6049
Cndp2	Cndp2	CNDP dipeptidase 2 (metallopeptidase M20 family) [Source:MGI Symbol;Acc:MGI:1913304]	0.68	0.85	0.5	CNDP2	206172	2978	6833	6239	2755	2100	3284	14340	7174	9770	5114	1184	1125	1296	8038	4931	6253	7686	4561
Nr2c2ap	Nr2c2ap	nuclear receptor 2C2-associated protein [Source:MGI Symbol;Acc:MGI:1922942]	0.68	0.57	0.78	NR2C2AP	1150	891	1039	1956	270	786	989	1227	5278	1377	617	1800	2134	2013	908	1086	1218	1133	1153
Clptm1	Clptm1	cleft lip and palate associated transmembrane protein 1 [Source:MGI Symbol;Acc:MGI:1927155]	0.67	0.78	0.56	CLPTM1	22272	8261	12416	10719	8489	9706	14698	8395	25946	3351	3195	2807	3398	4337	9415	13434	4324	9962	19541
Psmc1	Psmc1	protease (prosome, macropain) 26S subunit, ATPase 1 [Source:MGI Symbol;Acc:MGI:106054]	0.67	0.54	0.8	PSMC1	10461	7453	8545	10036	5318	8275	10880	10118	13348	10094	4825	7290	6998	1526	2556	375	220	7513	1242
Mpdu1	Mpdu1	mannose-P-dolichol utilization defect 1 [Source:MGI Symbol;Acc:MGI:1346040]	0.67	0.89	0.44	MPDU1	7993	2885	2104	3098	1343	549	2292	2717	9010	1530	2304	4339	6514	2300	4681	4215	2433	6502	5327
Slc9a8	Slc9a8	solute carrier family 9 (sodium/hydrogen exchanger), member 8 [Source:MGI Symbol;Acc:MGI:1924281]	0.67	0.81	0.53	SLC9A8	6962	1350	1084	1839	2068	1644	2354	1381	2544	2796	654	377	373	1545	2004	2397	685	2730	1181
Ctsa	Ctsa	cathepsin A [Source:MGI Symbol;Acc:MGI:97748]	0.67	0.9	0.44	CTSA	24431	8755	12759	22440	1041	11077	7841	130254	26167	5246	12081	1623	2255	5405	7248	17380	9063	5716	27606
Ilvbl	Ilvbl	ilvB (bacterial acetolactate synthase)-like [Source:MGI Symbol;Acc:MGI:1351911]	0.67	0.89	0.44	ILVBL	5021	2197	2104	3864	736	2483	2398	1202	7761	1112	3970	3860	3648	2726	6570	3857	1303	2736	3053
Dnase2a	Dnase2a	deoxyribonuclease II alpha [Source:MGI Symbol;Acc:MGI:1329019]	0.67	0.46	0.87	DNASE2	846	696	1151	3935	70	389	287	14319	9901	3049	1672	1527	2162	673	3467	3248	320	3139	64
Ppcdc	Ppcdc	phosphopantothenoylcysteine decarboxylase [Source:MGI Symbol;Acc:MGI:1914062]	0.67	0.75	0.58	PPCDC	1308	369	536	2246	380	296	375	1103	1949	193	464	525	801	753	768	789	1026	939	604
Ctsh	Ctsh	cathepsin H [Source:MGI Symbol;Acc:MGI:107285]	0.67	0.87	0.46	CTSH	36216	15073	22129	18176	598	3082	782	1578	9973	20870	11466	957	67	12390	7075	397	809	628	8810
Maf1	Maf1	MAF1 homolog (S. cerevisiae) [Source:MGI Symbol;Acc:MGI:1916127]	0.67	0.81	0.52	MAF1	6879	787	5079	7626	2451	4197	3182	3723	12700	8531	4878	5731	7406	11491	6708	11049	4708	8334	6303
Pdf	Pdf	peptide deformylase (mitochondrial) [Source:MGI Symbol;Acc:MGI:1915273]	0.67	0.77	0.56	PDF	3416	1019	1328	1601	322	2217	1179	1186	2486	389	880	293	614	2236	80	554	59	56	228
Nudt16l1	Nudt16l1	nudix (nucleoside diphosphate linked moiety X)-type motif 16-like 1 [Source:MGI Symbol;Acc:MGI:1914161]	0.66	0.89	0.44	NUDT16L1	3261	458	1843	2728	1259	746	1844	2042	5465	232	1037	1468	2484	4513	2179	1424	843	888	1528
Psme2	Psme2	proteasome (prosome, macropain) activator subunit 2 (PA28 beta) [Source:MGI Symbol;Acc:MGI:1096365]	0.66	0.56	0.76	PSME2	1350	872	1255	3650	203	666	470	5901	14056	8776	10902	7023	7640	4107	3363	1171	7530	5961	4200
Pi4kb	Pi4kb	phosphatidylinositol 4-kinase, catalytic, beta polypeptide [Source:MGI Symbol;Acc:MGI:1334433]	0.66	0.64	0.68	PI4KB	5215	2748	4563	6440	1944	2743	5189	4835	14340	4823	2053	2272	3185	7872	6626	8009	2648	4435	5038
Ogfod3	Ogfod3	2-oxoglutarate and iron-dependent oxygenase domain containing 3 [Source:MGI Symbol;Acc:MGI:1913429]	0.66	0.82	0.5	OGFOD3	2062	509	964	844	171	1122	539	1200	4277	1411	3109	2167	1933	0	3215	2619	1577	2195	2738
Slc3a2	Slc3a2	solute carrier family 3 (activators of dibasic and neutral amino acid transport), member 2 [Source:MGI Symbol;Acc:MGI:96955]	0.66	0.7	0.62	SLC3A2	20132	3370	22171	15396	9138	3715	10270	18905	57881	11827	8896	3937	4865	16124	14445	30054	7897	38272	35908
Dclre1b	Dclre1b	DNA cross-link repair 1B, PSO2 homolog (S. cerevisiae) [Source:MGI Symbol;Acc:MGI:2156057]	0.66	0.6	0.72	DCLRE1B	726	287	706	1201	619	413	556	4437	5022	1462	758	708	1345	1766	1542	3218	430	944	786
Dnase1l1	Dnase1l1	deoxyribonuclease 1-like 1 [Source:MGI Symbol;Acc:MGI:109628]	0.66	0.63	0.69	DNASE1L1	1209	243	1673	1114	92	639	139	2585	4749	1062	1271	537	497	2183	2858	1618	358	2011	930
Tmem241	Tmem241	transmembrane protein 241 [Source:MGI Symbol;Acc:MGI:2442435]	0.66	0.52	0.8	TMEM241	328	146	382	353	83	200	347	1151	1918	1808	563	1047	921	0	767	827	688	720	306
Rbfa	Rbfa	ribosome binding factor A [Source:MGI Symbol;Acc:MGI:1915981]	0.66	0.71	0.6	RBFA	3150	1914	1951	3985	892	2646	1601	4255	2294	1651	1414	1173	992	0	1524	679	2110	1102	910
Sertad3	Sertad3	SERTA domain containing 3 [Source:MGI Symbol;Acc:MGI:2180697]	0.65	0.75	0.56	SERTAD3	564	238	488	889	132	220	77	480	4992	582	648	600	788	3763	1394	1841	550	2690	1144
Gipc1	Gipc1	GIPC PDZ domain containing family, member 1 [Source:MGI Symbol;Acc:MGI:1926252]	0.65	0.72	0.59	GIPC1	3997	433	3263	2295	481	1245	2758	6152	23396	2684	1874	2761	5180	4643	9761	17300	140	6839	6014
Slc25a39	Slc25a39	solute carrier family 25, member 39 [Source:MGI Symbol;Acc:MGI:1196386]	0.65	0.58	0.72	SLC25A39	63440	28625	8070	12136	40641	9343	4580	17855	33808	4120	7333	9484	6022	5711	13803	6251	10656	7033	13048
Eif3i	Eif3i	eukaryotic translation initiation factor 3, subunit I [Source:MGI Symbol;Acc:MGI:1860763]	0.65	0.96	0.34	EIF3I	17465	5803	6681	15312	6102	6461	5779	21955	17421	20736	12254	21757	18685	4422	14267	15573	9708	10835	9735
Gba	Gba	glucosidase, beta, acid [Source:MGI Symbol;Acc:MGI:95665]	0.65	0.57	0.73	GBA	3452	1846	4113	6488	1009	1398	3217	17421	10126	2095	1178	1498	1866	2600	4065	2152	0	3251	5390
Comtd1	Comtd1	catechol-O-methyltransferase domain containing 1 [Source:MGI Symbol;Acc:MGI:1916406]	0.65	0.87	0.42	COMTD1	1167	323	458	1004	178	273	720	1078	2974	108	135	1021	759	1682	2188	1236	356	776	771
Psmb5	Psmb5	proteasome (prosome, macropain) subunit, beta type 5 [Source:MGI Symbol;Acc:MGI:1194513]	0.65	0.9	0.4	PSMB5	11287	3189	2707	4019	1966	3242	2515	892	19665	7298	25573	12569	18578	5734	5666	8677	6646	7574	5679
Eny2	Eny2	enhancer of yellow 2 homolog (Drosophila) [Source:MGI Symbol;Acc:MGI:1919286]	0.65	0.89	0.4	ENY2	5325	1785	1747	2008	703	1288	1760	2332	4781	5830	2670	2226	5959	2870	3703	4017	3094	6119	3359
Pip4k2c	Pip4k2c	phosphatidylinositol-5-phosphate 4-kinase, type II, gamma [Source:MGI Symbol;Acc:MGI:2152214]	0.65	0.54	0.75	PIP4K2C	4779	821	3769	3130	948	1901	5030	3672	11394	2168	2273	1316	2253	1426	3673	3826	607	5318	5691
Aacs	Aacs	acetoacetyl-CoA synthetase [Source:MGI Symbol;Acc:MGI:1926144]	0.65	0.87	0.43	AACS	12367	2397	2596	2717	819	449	3436	3275	6900	2155	3432	1318	1364	1880	6205	3686	438	8416	3495
Psma7	Psma7	proteasome (prosome, macropain) subunit, alpha type 7 [Source:MGI Symbol;Acc:MGI:1347070]	0.64	0.96	0.33	PSMA7	18981	6255	7371	12495	1921	6970	5604	15460	35047	12745	12925	20541	33004	19886	10781	34409	10079	14586	14801
Rpl41	Rpl41	ribosomal protein L41 [Source:MGI Symbol;Acc:MGI:1915195]	0.64	0.57	0.72	RPL41	2900	762	1522	4474	3383	969	1131	31661	218190	114070	90667	128510	145430	6281	23291	1818	1428	33041	11791
Mtfmt	Mtfmt	mitochondrial methionyl-tRNA formyltransferase [Source:MGI Symbol;Acc:MGI:1916856]	0.64	0.93	0.35	MTFMT	1566	507	547	1222	446	473	828	1037	1149	1962	777	919	828	453	1479	1045	435	1817	1124
Nubp1	Nubp1	nucleotide binding protein 1 [Source:MGI Symbol;Acc:MGI:1347073]	0.64	0.89	0.4	NUBP1	4016	1272	1438	3896	1334	582	2109	4690	2320	1533	1846	1645	1844	1473	2099	679	1801	2297	1673
Swi5	Swi5	SWI5 recombination repair homolog (yeast) [Source:MGI Symbol;Acc:MGI:1920181]	0.64	0.67	0.61	SWI5	10737	3672	5306	5802	8710	5455	4540	9511	2799	428	845	1182	1365	0	828	1760	295	1266	791
Prelid1	Prelid1	PRELI domain containing 1 [Source:MGI Symbol;Acc:MGI:1913744]	0.64	0.92	0.36	PRELID1	12319	5332	5877	9335	853	1494	4026	24701	27247	4907	8217	18026	22875	6079	5457	351	18076	9217	18120
Sptssa	Sptssa	serine palmitoyltransferase, small subunit A [Source:MGI Symbol;Acc:MGI:1913399]	0.64	0.97	0.32	SPTSSA	2853	815	1609	1785	439	742	534	8522	4521	3238	10248	1086	1610	0	4263	2495	1432	5083	2467
Slc22a5	Slc22a5	solute carrier family 22 (organic cation transporter), member 5 [Source:MGI Symbol;Acc:MGI:1329012]	0.64	0.83	0.45	SLC22A5	21366	1897	1753	945	1692	2044	934	475	2300	752	608	835	533	1187	1511	679	196	2302	1797
Pigx	Pigx	phosphatidylinositol glycan anchor biosynthesis, class X [Source:MGI Symbol;Acc:MGI:1919334]	0.64	0.98	0.29	PIGX	3821	692	1091	1992	353	835	762	1263	1419	7300	1123	1825	1846	1193	2342	1560	700	2516	1779
Prkcsh	Prkcsh	protein kinase C substrate 80K-H [Source:MGI Symbol;Acc:MGI:107877]	0.64	0.82	0.45	PRKCSH	11916	9125	7855	9612	4112	5076	6439	9094	49821	5088	14797	10505	8951	15606	30440	30124	22137	13280	32988
Sap30bp	Sap30bp	SAP30 binding protein [Source:MGI Symbol;Acc:MGI:1927479]	0.64	0.66	0.62	SAP30BP	2804	1043	1791	3182	2300	875	2365	2786	10743	2351	2683	4924	5648	2435	3118	4402	5637	4552	5249
Tsfm	Tsfm	Ts translation elongation factor, mitochondrial [Source:MGI Symbol;Acc:MGI:1913649]	0.64	0.74	0.53	TSFM	3294	933	1234	2403	448	2689	1113	1856	3689	2030	2082	1993	2990	3191	1184	1371	1404	2302	2386
Trmt2b	Trmt2b	TRM2 tRNA methyltransferase 2B [Source:MGI Symbol;Acc:MGI:2442530]	0.64	0.54	0.73	TRMT2B	4405	1325	1251	1869	280	4267	1144	3263	3566	2067	644	658	711	883	999	2137	602	2736	2016
Mlx	Mlx	MAX-like protein X [Source:MGI Symbol;Acc:MGI:108398]	0.63	0.92	0.35	MLX	5657	1427	1459	2176	315	962	1676	3775	5665	3516	5128	2208	3031	6510	4250	3130	2263	5022	4581
Imp4	Imp4	IMP4, U3 small nucleolar ribonucleoprotein, homolog (yeast) [Source:MGI Symbol;Acc:MGI:106572]	0.63	0.96	0.31	IMP4	3834	1401	1829	3483	1543	969	1195	4651	9236	1883	3740	3194	3693	3537	3324	6181	4736	3440	10627
Naglu	Naglu	alpha-N-acetylglucosaminidase (Sanfilippo disease IIIB) [Source:MGI Symbol;Acc:MGI:1351641]	0.63	0.73	0.54	NAGLU	4590	2391	2714	3950	3817	922	819	10743	4923	461	3256	1474	1187	2267	2984	991	348	3516	1756
Hs6st1	Hs6st1	heparan sulfate 6-O-sulfotransferase 1 [Source:MGI Symbol;Acc:MGI:1354958]	0.63	0.4	0.87	HS6ST1	2722	3292	1605	2492	166	1222	2230	6448	13310	3767	8592	1396	1018	422	2548	36	954	3001	1375
Tatdn2	Tatdn2	TatD DNase domain containing 2 [Source:MGI Symbol;Acc:MGI:3576210]	0.63	0.74	0.52	TATDN2	5743	2690	4529	6509	2180	4703	3981	3413	8055	2629	2652	1490	1496	3045	5908	6621	1445	1848	3700
Cstb	Cstb	cystatin B [Source:MGI Symbol;Acc:MGI:109514]	0.63	0.97	0.29	CSTB	8859	1766	3497	3957	563	842	1323	13420	15796	8070	1965	2354	5114	21866	11906	7712	2582	7844	8958
Brk1	Brk1	BRICK1, SCAR/WAVE actin-nucleating complex subunit [Source:MGI Symbol;Acc:MGI:1915406]	0.63	0.84	0.42	BRK1	4799	1165	3205	4991	907	1624	3052	10662	13944	2619	6593	8747	8872	0	9993	8000	5849	8023	6057
Psmd9	Psmd9	proteasome (prosome, macropain) 26S subunit, non-ATPase, 9 [Source:MGI Symbol;Acc:MGI:1914401]	0.63	0.68	0.58	PSMD9	2290	1593	1652	2036	2060	782	1153	1912	5874	2034	1830	1490	3548	1220	3578	4007	2040	1005	2481
Mrpl36	Mrpl36	mitochondrial ribosomal protein L36 [Source:MGI Symbol;Acc:MGI:2137228]	0.63	0.91	0.34	MRPL36	3048	1034	1140	1899	624	1624	817	2230	4936	1278	1055	2535	4418	3380	1591	223	3066	1919	2678
Prdx1	Prdx1	peroxiredoxin 1 [Source:MGI Symbol;Acc:MGI:99523]	0.63	0.75	0.5	PRDX1	121455	57170	21471	18618	4958	18753	6764	55584	43339	48983	40420	17881	28608	18545	33836	19597	20152	66705	28077
Rnf114	Rnf114	ring finger protein 114 [Source:MGI Symbol;Acc:MGI:1933159]	0.63	0.5	0.75	RNF114	2728	1916	3478	5289	2124	2360	1747	6268	13116	10322	7103	2960	3534	6527	5271	9209	2306	4507	8793
Tpd52l2	Tpd52l2	tumor protein D52-like 2 [Source:MGI Symbol;Acc:MGI:1913564]	0.63	0.79	0.46	TPD52L2	5103	1207	3941	3377	822	2866	2709	5086	29631	16237	13502	5758	7133	12918	8666	35698	3287	7962	21182
Cops6	Cops6	COP9 (constitutive photomorphogenic) homolog, subunit 6 (Arabidopsis thaliana) [Source:MGI Symbol;Acc:MGI:1349439]	0.63	0.74	0.51	COPS6	12788	5974	4949	7029	7733	7809	6576	5756	15251	4045	4470	6520	8379	5393	9248	10708	7174	8441	7516
Anapc16	Anapc16	anaphase promoting complex subunit 16 [Source:MGI Symbol;Acc:MGI:1289325]	0.63	0.96	0.29	ANAPC16	3903	918	1676	2278	846	1558	1380	1321	3948	12095	3715	2330	2530	0	8836	3913	3092	6813	4408
Rpl13a	Rpl13a	ribosomal protein L13A [Source:MGI Symbol;Acc:MGI:1351455]	0.63	0.59	0.66	RPL13A	51618	15738	32300	150414	10664	13700	16038	89155	185148	102049	151569	22847	16346	133327	19469	2097	95790	88656	18444
Pdcd6	Pdcd6	programmed cell death 6 [Source:MGI Symbol;Acc:MGI:109283]	0.63	0.94	0.31	PDCD6	9605	3165	3472	4474	1117	2253	2959	5548	15198	5977	3408	5041	6159	20467	6656	5860	6554	6374	4544
Hn1l	Hn1l	hematological and neurological expressed 1-like [Source:MGI Symbol;Acc:MGI:1196260]	0.63	0.87	0.38	HN1L	1261	747	678	1067	241	146	197	5877	15277	22767	9088	4259	8330	3962	10819	25310	0	19287	13686
Dctpp1	Dctpp1	dCTP pyrophosphatase 1 [Source:MGI Symbol;Acc:MGI:1913672]	0.63	0.89	0.36	DCTPP1	3240	1369	510	1858	527	1042	435	1669	10832	2917	2609	2904	4124	4758	2517	4082	13674	4047	2250
Pold4	Pold4	polymerase (DNA-directed), delta 4 [Source:MGI Symbol;Acc:MGI:1916995]	0.62	0.48	0.77	POLD4	1107	355	1151	5551	161	320	448	368	6237	1731	858	645	268	3469	434	481	2073	995	269
Cyb5r1	Cyb5r1	cytochrome b5 reductase 1 [Source:MGI Symbol;Acc:MGI:1919267]	0.62	0.4	0.85	CYB5R1	1885	304	2196	1631	1280	2000	1248	3544	5716	4316	821	2416	2688	2181	1685	1570	1061	1404	919
Tmem192	Tmem192	transmembrane protein 192 [Source:MGI Symbol;Acc:MGI:1920317]	0.62	0.96	0.28	TMEM192	3824	686	857	2196	664	1038	1133	2737	1513	2928	1735	1299	819	975	1912	1727	1798	2470	1482
Pef1	Pef1	penta-EF hand domain containing 1 [Source:MGI Symbol;Acc:MGI:1915148]	0.62	0.79	0.46	PEF1	5190	1802	4196	2726	2141	1584	2851	3196	4796	4976	2915	2227	2794	2729	4441	6104	1531	3506	1733
Nsdhl	Nsdhl	NAD(P) dependent steroid dehydrogenase-like [Source:MGI Symbol;Acc:MGI:1099438]	0.62	0.77	0.47	NSDHL	5936	2541	1512	1188	702	483	1727	5302	4938	4519	1896	1859	3146	2131	3220	3484	1100	5272	5555
BC004004	BC004004	cDNA sequence BC004004 [Source:MGI Symbol;Acc:MGI:2136782]	0.62	0.67	0.57	C6orf89	20261	5250	4972	5279	1887	13773	3438	5001	4910	6117	5959	3007	1813	3055	3680	2946	943	5323	1797
Scpep1	Scpep1	serine carboxypeptidase 1 [Source:MGI Symbol;Acc:MGI:1921867]	0.62	0.98	0.26	SCPEP1	13096	2437	4805	6163	1826	1285	1234	13723	2687	15400	2421	5439	3398	5661	1529	2813	1973	3139	2302
Rnf7	Rnf7	ring finger protein 7 [Source:MGI Symbol;Acc:MGI:1337096]	0.62	0.63	0.61	RNF7	2240	412	1195	995	1699	1118	1029	4845	4421	6490	2808	2058	2675	3260	3369	3692	1502	4461	2247
Mrps12	Mrps12	mitochondrial ribosomal protein S12 [Source:MGI Symbol;Acc:MGI:1346333]	0.62	0.87	0.37	MRPS12	3332	1699	1417	2153	766	1817	1614	529	7084	889	952	2577	3182	4263	2235	3734	3836	6318	3767
Med11	Med11	mediator complex subunit 11 [Source:MGI Symbol;Acc:MGI:1913422]	0.62	0.91	0.33	MED11	1576	327	966	1696	283	160	300	2116	1510	589	750	1115	1257	917	1366	508	531	1444	598
Isy1	Isy1	ISY1 splicing factor homolog (S. cerevisiae) [Source:MGI Symbol;Acc:MGI:1923310]	0.62	0.53	0.71	ISY1	1945	929	2065	5488	575	1175	1294	4005	2605	3285	1024	479	672	1321	1154	1221	1867	526	852
Atad3a	Atad3a	ATPase family, AAA domain containing 3A [Source:MGI Symbol;Acc:MGI:1919214]	0.62	0.56	0.68	ATAD3A	4285	3265	1349	3866	839	3092	3299	5836	8754	1135	1413	1281	3265	1214	2513	4174	1801	1220	3819
Slc50a1	Slc50a1	solute carrier family 50 (sugar transporter), member 1 [Source:MGI Symbol;Acc:MGI:107417]	0.61	0.39	0.84	SLC50A1	1493	361	3805	6804	115	1168	1954	3653	7404	5709	3157	2591	1878	0	4345	1497	2549	2251	3258
Fadd	Fadd	Fas (TNFRSF6)-associated via death domain [Source:MGI Symbol;Acc:MGI:109324]	0.61	0.74	0.49	FADD	759	253	706	857	209	569	124	841	5161	16005	813	1564	1733	2890	3762	1579	953	2807	4070
Dolk	Dolk	dolichol kinase [Source:MGI Symbol;Acc:MGI:2677836]	0.61	0.64	0.59	DOLK	3005	1203	1718	1423	475	2323	1559	861	3829	1184	946	1203	1388	940	1149	1651	261	2251	3276
Wbscr22	Wbscr22	Williams Beuren syndrome chromosome region 22 [Source:MGI Symbol;Acc:MGI:1913388]	0.61	0.83	0.4	WBSCR22	2609	1355	1590	3256	1092	869	1497	3105	10385	2796	1836	6291	5726	3095	5342	3756	0	7115	9691
Eif6	Eif6	eukaryotic translation initiation factor 6 [Source:MGI Symbol;Acc:MGI:1196288]	0.61	0.84	0.38	EIF6	5605	2693	3854	7059	2075	1574	2109	5396	14117	8380	12974	11099	12160	6809	4170	12138	11123	5885	6930
Anxa7	Anxa7	annexin A7 [Source:MGI Symbol;Acc:MGI:88031]	0.61	0.83	0.4	ANXA7	13265	6189	9894	8329	1404	5991	5686	11298	7997	11791	6221	4250	5118	3771	5833	9508	1390	11800	8911
Fis1	Fis1	fission 1 (mitochondrial outer membrane) homolog (yeast) [Source:MGI Symbol;Acc:MGI:1913687]	0.61	0.96	0.27	FIS1	13533	2802	6455	9800	2210	4097	5938	4355	13761	1638	1963	12524	13693	5471	4723	3052	5171	2337	3400
Rab5c	Rab5c	RAB5C, member RAS oncogene family [Source:MGI Symbol;Acc:MGI:105306]	0.61	0.95	0.27	RAB5C	23770	4393	10645	10349	3806	2733	6644	13806	16967	4332	7517	5100	5586	16871	8901	11526	7108	5869	14564
Eral1	Eral1	Era (G-protein)-like 1 (E. coli) [Source:MGI Symbol;Acc:MGI:1889295]	0.61	0.91	0.31	ERAL1	2233	964	1202	1804	822	1415	1270	1328	6694	1998	3288	2584	3233	3992	3857	3250	5247	5839	6277
Trappc2l	Trappc2l	trafficking protein particle complex 2-like [Source:MGI Symbol;Acc:MGI:1916295]	0.61	0.83	0.39	TRAPPC2L	4423	555	1590	2155	2449	1431	1760	2092	7306	912	1188	910	1195	3352	2081	3045	3703	1761	7253
Rpp25l	Rpp25l	ribonuclease P/MRP 25 subunit-like [Source:MGI Symbol;Acc:MGI:1917211]	0.61	0.77	0.45	RPP25L	1487	939	1244	2001	759	945	804	1098	1715	1533	424	661	376	0	2147	1166	942	1123	1017
Atpif1	Atpif1	ATPase inhibitory factor 1 [Source:MGI Symbol;Acc:MGI:1196457]	0.61	0.84	0.37	ATPIF1	34202	739	4514	7952	9108	6600	7618	18749	7608	5182	2542	3258	4251	2717	5464	7606	7847	3078	3281
Emc8	Emc8	ER membrane protein complex subunit 8 [Source:MGI Symbol;Acc:MGI:1343095]	0.61	0.94	0.27	EMC8	2681	836	1536	2155	934	929	1537	2903	3878	2315	2199	1435	2933	0	2012	5102	1461	3210	4503
Bak1	Bak1	BCL2-antagonist/killer 1 [Source:MGI Symbol;Acc:MGI:1097161]	0.61	0.42	0.79	BAK1	904	513	1595	3100	463	989	556	9038	4445	3966	2378	685	2173	3049	722	223	924	1546	1231
Ubc	Ubc	ubiquitin C [Source:MGI Symbol;Acc:MGI:98889]	0.61	0.34	0.87	UBC	26859	16282	19845	16528	27800	20783	15274	3503	298623	126001	126412	18363	24162	107710	71830	1487	15942	52476	112436
Naa10	Naa10	N(alpha)-acetyltransferase 10, NatA catalytic subunit [Source:MGI Symbol;Acc:MGI:1915255]	0.61	0.71	0.5	NAA10	3441	1770	1938	5101	132	2257	1506	4706	14100	1782	2183	8362	10043	0	1347	4058	7014	2006	1401
Trmt112	Trmt112	tRNA methyltransferase 11-2 [Source:MGI Symbol;Acc:MGI:1914924]	0.6	0.92	0.29	TRMT112	531	236	204	465	59	186	88	1718	20277	8552	6001	21117	22123	10360	6041	4373	10438	7880	6852
Psmb6	Psmb6	proteasome (prosome, macropain) subunit, beta type 6 [Source:MGI Symbol;Acc:MGI:104880]	0.6	0.87	0.33	PSMB6	16049	7128	6691	8831	8762	7349	4990	19075	14197	2789	5776	8932	15820	2975	5607	8273	4114	10600	4740
Nagk	Nagk	N-acetylglucosamine kinase [Source:MGI Symbol;Acc:MGI:1860418]	0.6	0.75	0.46	NAGK	3300	597	2488	2040	2197	1158	1780	3154	6838	575	807	1239	1910	2395	4816	4070	1768	2093	3383
Ncoa3	Ncoa3	nuclear receptor coactivator 3 [Source:MGI Symbol;Acc:MGI:1276535]	0.6	0.26	0.95	NCOA3	2927	1887	6809	12123	2487	4151	5377	13752	41596	21286	6309	907	809	2116	5752	10421	502	17465	6037
Uck1	Uck1	uridine-cytidine kinase 1 [Source:MGI Symbol;Acc:MGI:98904]	0.6	0.92	0.28	UCK1	2240	722	703	948	332	393	715	1257	3366	1560	722	1699	3539	2478	1914	3211	880	1761	1366
Pnpo	Pnpo	pyridoxine 5'-phosphate oxidase [Source:MGI Symbol;Acc:MGI:2144151]	0.6	0.36	0.85	PNPO	5332	7094	1001	2403	163	729	1842	1169	15759	2831	2868	1406	1075	669	2997	931	1519	1929	6551
Tmed10	Tmed10	transmembrane emp24-like trafficking protein 10 (yeast) [Source:MGI Symbol;Acc:MGI:1915831]	0.6	0.61	0.59	TMED10	2364	1403	2799	1925	1343	1584	1208	23991	22083	23235	22890	10089	7706	9220	20228	11745	5224	23329	13969
Ptges2	Ptges2	prostaglandin E synthase 2 [Source:MGI Symbol;Acc:MGI:1917592]	0.6	0.67	0.53	PTGES2	6570	1123	1378	1192	468	3701	2153	1684	9869	1089	3623	2577	3214	4027	3712	5219	3760	3297	6580
Psme1	Psme1	proteasome (prosome, macropain) activator subunit 1 (PA28 alpha) [Source:MGI Symbol;Acc:MGI:1096367]	0.6	0.44	0.76	PSME1	7426	5915	10669	25488	761	8927	1864	8509	18224	17418	17852	8729	7107	6242	8064	7627	5478	4762	4085
Apex2	Apex2	apurinic/apyrimidinic endonuclease 2 [Source:MGI Symbol;Acc:MGI:1924872]	0.6	0.76	0.44	APEX2	787	456	537	978	103	433	481	547	4911	1906	1239	2460	1875	2503	3860	3698	681	3726	2837
Tars2	Tars2	threonyl-tRNA synthetase 2, mitochondrial (putative) [Source:MGI Symbol;Acc:MGI:1919057]	0.6	0.3	0.9	TARS2	3058	2184	2165	5131	2417	4084	3080	4589	7230	3956	1926	2938	3027	2820	2873	2887	2041	2292	2851
Asna1	Asna1	arsA arsenite transporter, ATP-binding, homolog 1 (bacterial) [Source:MGI Symbol;Acc:MGI:1928379]	0.6	0.81	0.39	ASNA1	15273	2245	4151	5434	6635	3841	6417	6687	11325	2240	1719	6444	7865	3855	5961	5218	7090	3460	5179
Tbc1d13	Tbc1d13	TBC1 domain family, member 13 [Source:MGI Symbol;Acc:MGI:2385326]	0.6	0.94	0.25	TBC1D13	4775	1262	2429	3065	948	1118	2285	3275	3878	1566	1735	993	1147	3448	2628	5117	897	2434	2198
Tlcd1	Tlcd1	TLC domain containing 1 [Source:MGI Symbol;Acc:MGI:1915572]	0.6	0.44	0.75	TLCD1	2768	882	500	275	2044	406	1248	112	2950	929	270	158	216	172	943	97	1078	1577	1491
Ogfod2	Ogfod2	2-oxoglutarate and iron-dependent oxygenase domain containing 2 [Source:MGI Symbol;Acc:MGI:1913877]	0.6	0.81	0.38	OGFOD2	2802	1498	1307	1720	1680	955	1709	592	2023	252	752	1307	1309	1547	102	77	967	163	101
Nudt14	Nudt14	nudix (nucleoside diphosphate linked moiety X)-type motif 14 [Source:MGI Symbol;Acc:MGI:1913424]	0.6	0.97	0.23	NUDT14	2952	500	1212	1266	361	220	320	1556	3213	111	188	961	31	4172	2140	813	694	689	1236
Mrpl10	Mrpl10	mitochondrial ribosomal protein L10 [Source:MGI Symbol;Acc:MGI:1333801]	0.6	0.83	0.37	MRPL10	7138	2416	2076	2795	2817	3036	2531	5015	9819	2472	8636	6824	4451	3380	4534	1929	3457	3971	9879
Hscb	Hscb	HscB iron-sulfur cluster co-chaperone homolog (E. coli) [Source:MGI Symbol;Acc:MGI:2141135]	0.6	0.96	0.23	HSCB	2341	135	682	1843	575	722	338	3354	1007	660	470	1078	883	715	1045	493	433	587	618
Sdf4	Sdf4	stromal cell derived factor 4 [Source:MGI Symbol;Acc:MGI:108079]	0.59	0.9	0.29	SDF4	20492	7639	15663	17296	9077	6224	11522	15950	18668	3224	10636	4852	5113	8737	12565	17973	5906	6124	16878
Pdzd11	Pdzd11	PDZ domain containing 11 [Source:MGI Symbol;Acc:MGI:1919871]	0.59	0.9	0.29	PDZD11	2957	675	1335	1346	303	815	1314	2438	3756	2187	1018	2598	4118	1405	3010	1850	1231	4063	3007
Ly6e	Ly6e	lymphocyte antigen 6 complex, locus E [Source:MGI Symbol;Acc:MGI:106651]	0.59	0.35	0.84	LY6E	10012	6789	53911	93514	1366	7626	6240	36971	31118	17862	2808	7542	2543	8813	4053	8283	0	9227	16999
Eif2d	Eif2d	eukaryotic translation initiation factor 2D [Source:MGI Symbol;Acc:MGI:109342]	0.59	0.89	0.3	EIF2D	4896	2237	3209	3922	1263	3006	2573	4939	3896	4228	5003	3304	3538	0	4228	3574	2713	3180	4018
Trp53	Trp53	transformation related protein 53 [Source:MGI Symbol;Acc:MGI:98834]	0.59	0.35	0.83	TP53	1209	1015	3367	12331	836	1175	1415	10631	14076	6229	1408	2358	3417	555	7220	1286	84	6915	257
Eif2b2	Eif2b2	eukaryotic translation initiation factor 2B, subunit 2 beta [Source:MGI Symbol;Acc:MGI:2145118]	0.59	0.83	0.35	EIF2B2	3478	1121	2751	4052	1814	1784	2065	3992	5713	1305	2384	4658	3921	2392	4176	2924	1094	3333	2998
Pnp	Pnp	purine-nucleoside phosphorylase [Source:MGI Symbol;Acc:MGI:97365]	0.59	0.82	0.36	PNP	6757	4493	3849	5367	231	812	665	2072	8825	4859	2513	2260	3692	0	5748	2957	11775	8166	4298
Lsm4	Lsm4	LSM4 homolog, U6 small nuclear RNA associated (S. cerevisiae) [Source:MGI Symbol;Acc:MGI:1354692]	0.59	0.9	0.28	LSM4	7253	1129	2250	7007	3489	2087	1404	4547	18589	3060	3903	9799	14229	10147	8591	13971	9897	6226	9911
Fibp	Fibp	fibroblast growth factor (acidic) intracellular binding protein [Source:MGI Symbol;Acc:MGI:1926233]	0.59	0.73	0.45	FIBP	3088	1188	2480	3879	1627	1544	2619	2371	10941	2318	1771	6307	7891	3484	4217	5661	5867	3037	3472
Cd63	Cd63	CD63 antigen [Source:MGI Symbol;Acc:MGI:99529]	0.59	0.88	0.3	CD63	49102	146	6536	4331	812	3135	1850	17177	48723	8573	11400	11970	26227	35535	23487	35982	29402	31331	32517
Irf9	Irf9	interferon regulatory factor 9 [Source:MGI Symbol;Acc:MGI:107587]	0.59	0.36	0.82	IRF9	1278	1650	3309	6929	166	1108	1142	1979	6076	2495	944	804	906	3368	72	217	539	77	194
Ahsa1	Ahsa1	AHA1, activator of heat shock protein ATPase 1 [Source:MGI Symbol;Acc:MGI:2387603]	0.59	0.68	0.5	AHSA1	11604	7479	8827	13834	3355	8534	9526	7185	18633	8802	8083	15014	14611	6467	9159	8771	8674	13060	13120
Tmem64	Tmem64	transmembrane protein 64 [Source:MGI Symbol;Acc:MGI:2140359]	0.59	0.4	0.77	TMEM64	5311	1505	1231	1850	5838	1298	1541	8250	11007	82	2106	2277	2039	681	2626	2365	64	4251	1228
Pim3	Pim3	proviral integration site 3 [Source:MGI Symbol;Acc:MGI:1355297]	0.59	0.82	0.36	PIM3	7652	1713	2041	982	588	1674	1214	1594	8841	1328	3821	2194	1590	9456	3890	4752	1231	1786	4229
Minos1	Minos1	mitochondrial inner membrane organizing system 1 [Source:MGI Symbol;Acc:MGI:1913628]	0.59	0.6	0.57	MINOS1	15474	2638	4688	5683	5841	12226	5348	7363	2426	2883	1077	568	815	0	1940	1175	2374	832	1491
Mri1	Mri1	methylthioribose-1-phosphate isomerase homolog (S. cerevisiae) [Source:MGI Symbol;Acc:MGI:1915123]	0.59	0.61	0.56	MRI1	1428	1013	1096	2979	278	519	808	1676	4694	740	695	2245	2107	1455	17	2525	1969	1296	1811
Commd4	Commd4	COMM domain containing 4 [Source:MGI Symbol;Acc:MGI:1913449]	0.58	0.83	0.34	COMMD4	3905	1002	1545	4424	424	989	2376	2327	7458	932	1245	3558	5484	6028	2847	3649	1796	4456	2611
Tmem185b	Tmem185b	transmembrane protein 185B [Source:MGI Symbol;Acc:MGI:1917634]	0.58	0.73	0.44	TMEM185B	1365	504	1368	1603	866	939	885	2667	4979	3253	761	886	793	1154	2584	3432	595	1613	6456
Pa2g4	Pa2g4	proliferation-associated 2G4 [Source:MGI Symbol;Acc:MGI:894684]	0.58	0.32	0.85	PA2G4	4911	5343	6174	17270	6431	4177	4856	25338	34338	15632	12205	7649	14578	7672	9840	4063	18012	15326	14296
Ddost	Ddost	dolichyl-di-phosphooligosaccharide-protein glycotransferase [Source:MGI Symbol;Acc:MGI:1194508]	0.58	0.82	0.34	DDOST	16700	8859	15299	15747	9933	5818	6401	16741	28212	18105	27482	18052	16959	11013	24488	21343	13869	15806	32468
Klhl36	Klhl36	kelch-like 36 [Source:MGI Symbol;Acc:MGI:2385305]	0.58	0.77	0.39	KLHL36	1387	264	988	1657	1005	310	614	348	4460	9462	2525	312	618	4540	3285	7083	608	3537	3804
Hmgb1	Hmgb1	high mobility group box 1 [Source:MGI Symbol;Acc:MGI:96113]	0.58	0.48	0.68	HMGB1	290	101	350	707	173	146	331	8900	30601	25528	16604	9403	16698	8976	22498	3009	8996	29137	17340
Snx29	Snx29	sorting nexin 29 [Source:MGI Symbol;Acc:MGI:1921728]	0.58	0.93	0.23	SNX29	3778	490	728	1307	787	320	718	1459	1007	880	85	472	523	339	1065	1732	270	1148	280
Smarcd2	Smarcd2	SWI/SNF related, matrix associated, actin dependent regulator of chromatin, subfamily d, member 2 [Source:MGI Symbol;Acc:MGI:1933621]	0.58	0.31	0.85	SMARCD2	2210	2992	6893	13196	3192	1465	1733	7111	49170	5935	8719	6250	9488	6630	10566	5253	3845	6318	11136
Chchd5	Chchd5	coiled-coil-helix-coiled-coil-helix domain containing 5 [Source:MGI Symbol;Acc:MGI:1913420]	0.58	0.93	0.23	CHCHD5	839	471	410	625	331	293	214	2356	3243	193	481	1866	2087	3027	848	847	1857	832	1583
Adrm1	Adrm1	adhesion regulating molecule 1 [Source:MGI Symbol;Acc:MGI:1929289]	0.58	0.54	0.62	ADRM1	687	477	536	1015	627	393	673	3080	36786	1573	3829	6230	9633	8255	7855	15015	14952	7380	15304
Ctsd	Ctsd	cathepsin D [Source:MGI Symbol;Acc:MGI:88562]	0.58	0.31	0.85	CTSD	51928	19072	35753	35719	4373	76283	22470	179834	273066	18990	23739	6544	6716	42707	61437	15024	15502	11248	19492
Nme3	Nme3	NME/NM23 nucleoside diphosphate kinase 3 [Source:MGI Symbol;Acc:MGI:1930182]	0.58	0.97	0.19	NME3	4274	945	1415	2302	234	919	1245	575	6129	160	228	5083	4075	6793	1893	1792	1235	684	124
Gcsh	Gcsh	glycine cleavage system protein H (aminomethyl carrier) [Source:MGI Symbol;Acc:MGI:1915383]	0.58	0.73	0.43	GCSH	11177	3682	766	720	424	2233	1590	3713	1882	5915	3351	1330	1715	634	796	46	114	2358	2730
Slc19a1	Slc19a1	solute carrier family 19 (folate transporter), member 1 [Source:MGI Symbol;Acc:MGI:103182]	0.58	0.91	0.25	SLC19A1	6744	348	489	1597	98	369	1232	5057	5597	262	1104	1525	1702	3762	2470	3975	3175	1419	4538
Commd2	Commd2	COMM domain containing 2 [Source:MGI Symbol;Acc:MGI:1098806]	0.58	0.93	0.23	COMMD2	3472	690	2401	2124	532	709	760	1852	1075	11137	1653	1685	2589	271	2326	3922	960	3853	2528
Cct5	Cct5	chaperonin containing Tcp1, subunit 5 (epsilon) [Source:MGI Symbol;Acc:MGI:107185]	0.58	0.47	0.68	CCT5	24051	11646	15475	35063	31112	12096	13889	53884	48544	29189	25804	9631	18125	7003	15486	34214	14204	29315	39791
Tbcb	Tbcb	tubulin folding cofactor B [Source:MGI Symbol;Acc:MGI:1913661]	0.58	0.78	0.38	TBCB	6177	1716	3971	4329	4101	2327	4244	2865	11543	1483	3064	6014	8779	3582	4746	7538	5574	8003	4960
Aurkaip1	Aurkaip1	aurora kinase A interacting protein 1 [Source:MGI Symbol;Acc:MGI:1913327]	0.58	0.94	0.21	AURKAIP1	9219	3387	3610	5341	3446	4397	3239	3959	12962	1089	2136	9096	10981	9899	5074	5	7483	3154	6907
Dpp3	Dpp3	dipeptidylpeptidase 3 [Source:MGI Symbol;Acc:MGI:1922471]	0.58	0.36	0.79	DPP3	5244	4866	4549	7836	7282	1857	3076	3105	16862	2554	3086	3050	2559	1531	5908	4704	3468	5109	6352
Rbbp4	Rbbp4	retinoblastoma binding protein 4 [Source:MGI Symbol;Acc:MGI:1194912]	0.58	0.88	0.27	RBBP4	23025	9181	10128	20532	14768	5958	8797	21583	5155	22992	9039	6999	8536	1973	9523	892	6346	11504	5691
Cox14	Cox14	cytochrome c oxidase assembly protein 14 [Source:MGI Symbol;Acc:MGI:1913629]	0.58	0.69	0.46	COX14	5079	844	1746	2559	459	3948	2058	1708	3798	1432	841	2305	2621	0	664	1200	3243	2246	1866
Glrx5	Glrx5	glutaredoxin 5 homolog (S. cerevisiae) [Source:MGI Symbol;Acc:MGI:1920296]	0.57	0.89	0.26	GLRX5	6273	2832	1677	4541	361	2586	1446	2292	8073	2465	8369	3630	3741	4692	3927	3289	9595	3685	4922
Eef1a1	Eef1a1	eukaryotic translation elongation factor 1 alpha 1 [Source:MGI Symbol;Acc:MGI:1096881]	0.57	0.8	0.35	EEF1A1	291635	138586	163541	416035	85387	35013	68442	1115154	430869	1333484	1712375	320171	284981	43147	312883	3313	50213	251968	163282
Apmap	Apmap	adipocyte plasma membrane associated protein [Source:MGI Symbol;Acc:MGI:1919131]	0.57	0.72	0.42	APMAP	5926	1967	4038	2189	546	2446	3111	3160	18584	6647	15838	7957	8980	0	12838	17368	3000	14505	12005
Ormdl2	Ormdl2	ORM1-like 2 (S. cerevisiae) [Source:MGI Symbol;Acc:MGI:1914094]	0.57	0.84	0.3	ORMDL2	3961	1939	1778	1899	1646	343	409	2134	4088	1473	980	1686	2402	1928	3103	1647	3828	4272	2201
1110038F14Rik	1110038F14Rik	RIKEN cDNA 1110038F14 gene [Source:MGI Symbol;Acc:MGI:2152337]	0.57	0.53	0.61	C8orf33	1096	283	1757	2440	314	576	804	995	5827	8044	1814	3901	4738	2499	4271	3910	2293	4211	2923
Ssr4	Ssr4	signal sequence receptor, delta [Source:MGI Symbol;Acc:MGI:1099464]	0.57	0.91	0.23	SSR4	11488	5839	4216	7637	824	2709	2548	9143	24122	1923	4422	10454	16414	17587	7504	11675	21563	7094	8715
Psmc5	Psmc5	protease (prosome, macropain) 26S subunit, ATPase 5 [Source:MGI Symbol;Acc:MGI:105047]	0.57	0.4	0.74	PSMC5	10775	5387	7593	10124	7323	7356	13055	5931	36901	3587	7339	9035	11843	6067	9523	7813	12514	13535	12557
Rps10	Rps10	ribosomal protein S10 [Source:MGI Symbol;Acc:MGI:1914347]	0.57	0.62	0.52	RPS10	3206	899	1996	8409	605	895	746	20913	67990	29039	60124	438	419	75260	11631	326	1626	531	10047
Slc39a11	Slc39a11	solute carrier family 39 (metal ion transporter), member 11 [Source:MGI Symbol;Acc:MGI:1917056]	0.57	0.83	0.31	SLC39A11	2025	1002	656	807	648	180	541	5614	3106	3521	2042	1093	1052	4232	1476	706	4292	3328	742
Cyba	Cyba	cytochrome b-245, alpha polypeptide [Source:MGI Symbol;Acc:MGI:1316658]	0.57	0.99	0.15	CYBA	67250	380	7167	30693	180	1651	307	17980	28108	605	3533	3718	3895	45257	11973	20340	9227	8656	7068
Ndufc2	Ndufc2	NADH dehydrogenase (ubiquinone) 1, subcomplex unknown, 2 [Source:MGI Symbol;Acc:MGI:1344370]	0.57	0.71	0.43	NDUFC2	18575	3522	4736	4082	1471	10588	4986	5062	10351	1987	4717	1125	1353	2596	599	1574	12979	1996	2152
Emc3	Emc3	ER membrane protein complex subunit 3 [Source:MGI Symbol;Acc:MGI:1913337]	0.57	0.8	0.34	EMC3	6784	2640	4764	3280	2453	3528	3619	4260	6831	1615	1874	6488	5789	0	3009	3765	1596	4364	3166
Sfxn1	Sfxn1	sideroflexin 1 [Source:MGI Symbol;Acc:MGI:2137677]	0.57	0.84	0.29	SFXN1	13728	3946	1042	2715	380	416	2374	9285	11043	6262	7209	5128	6311	2579	14493	8372	3926	10263	9417
Wdr55	Wdr55	WD repeat domain 55 [Source:MGI Symbol;Acc:MGI:1915186]	0.57	0.98	0.15	WDR55	5490	1026	1019	2940	558	746	799	2094	5136	0	1821	2324	2916	1864	4026	3016	748	4246	6260
Rnf187	Rnf187	ring finger protein 187 [Source:MGI Symbol;Acc:MGI:1914224]	0.57	0.47	0.67	RNF187	9652	3053	6216	7548	5765	5163	10948	6849	17717	5169	4434	2972	5969	8500	9683	9502	1768	5757	7331
Tbcd	Tbcd	tubulin-specific chaperone d [Source:MGI Symbol;Acc:MGI:1919686]	0.57	0.54	0.59	TBCD	4261	2323	4720	6012	1843	1408	4787	7334	11548	2312	3811	4988	5644	1933	5559	5906	562	8334	4217
Chtf8	Chtf8	CTF8, chromosome transmission fidelity factor 8 [Source:MGI Symbol;Acc:MGI:2443370]	0.57	0.63	0.5	CHTF8	1814	770	2100	2754	842	1035	1477	9781	10702	5173	4409	2164	5067	6376	10174	5825	2744	8564	5965
Avpi1	Avpi1	arginine vasopressin-induced 1 [Source:MGI Symbol;Acc:MGI:1916784]	0.57	0.52	0.61	AVPI1	1844	1213	2466	1192	381	513	832	1552	3042	938	1110	690	372	786	993	462	150	3103	1880
Unc45a	Unc45a	unc-45 homolog A (C. elegans) [Source:MGI Symbol;Acc:MGI:2142246]	0.57	0.47	0.67	UNC45A	3491	1239	5999	6122	1266	1644	3635	2310	14894	4172	3823	2565	4671	3644	6722	11025	1067	6165	4616
Nt5dc1	Nt5dc1	5'-nucleotidase domain containing 1 [Source:MGI Symbol;Acc:MGI:2442446]	0.57	0.84	0.29	NT5DC1	3633	1167	1151	1564	1844	589	177	2610	1386	5310	3383	777	675	519	3254	941	433	2914	2207
Rhoc	Rhoc	ras homolog gene family, member C [Source:MGI Symbol;Acc:MGI:106028]	0.57	0.6	0.53	RHOC	7026	597	7000	1601	212	3562	837	10565	21581	7596	5806	1189	6743	19233	7661	14792	490	5634	3380
Arpc4	Arpc4	actin related protein 2/3 complex, subunit 4 [Source:MGI Symbol;Acc:MGI:1915339]	0.56	0.72	0.4	ARPC4	8115	2190	5590	13430	1276	2057	5085	16660	19257	3672	1755	4468	5576	20425	4185	7690	7417	4318	4015
Pard6b	Pard6b	par-6 family cell polarity regulator beta [Source:MGI Symbol;Acc:MGI:2135605]	0.56	0.23	0.89	PARD6B	1546	357	4045	154	349	90	274	557	10137	4342	816	529	380	63	2001	962	187	1133	4385
Atp6v1g1	Atp6v1g1	ATPase, H+ transporting, lysosomal V1 subunit G1 [Source:MGI Symbol;Acc:MGI:1913540]	0.56	0.88	0.25	ATP6V1G1	4501	669	1920	1542	1593	1182	1148	8569	9666	6412	5370	7425	11419	9079	6613	4595	5225	5042	7060
Dnajb12	Dnajb12	DnaJ (Hsp40) homolog, subfamily B, member 12 [Source:MGI Symbol;Acc:MGI:1931881]	0.56	0.66	0.46	DNAJB12	4135	2767	2443	2005	2638	2107	2336	2911	6835	3574	1247	1312	1338	2769	4059	7439	2076	4389	4200
Bag1	Bag1	BCL2-associated athanogene 1 [Source:MGI Symbol;Acc:MGI:108047]	0.56	0.29	0.83	BAG1	24963	6145	16494	8956	29736	14026	7517	7444	14424	2560	1591	1280	1940	4195	3482	2512	3206	5369	2421
Traf7	Traf7	TNF receptor-associated factor 7 [Source:MGI Symbol;Acc:MGI:3042141]	0.56	0.32	0.8	TRAF7	3481	660	8858	9486	1971	3621	4284	7559	15357	5369	9473	4958	5846	5551	7075	6887	2898	6441	6228
L2hgdh	L2hgdh	L-2-hydroxyglutarate dehydrogenase [Source:MGI Symbol;Acc:MGI:2384968]	0.56	0.61	0.52	L2HGDH	4921	1937	313	469	1048	2220	890	1324	1818	4818	575	534	431	128	1405	863	463	2373	1470
Gdpd3	Gdpd3	glycerophosphodiester phosphodiesterase domain containing 3 [Source:MGI Symbol;Acc:MGI:1915866]	0.56	0.93	0.2	GDPD3	820	10	170	195	24	60	124	154	3945	134	1031	832	292	1183	8216	107	90	26	162
Iqcc	Iqcc	IQ motif containing C [Source:MGI Symbol;Acc:MGI:2446212]	0.56	0.54	0.58	IQCC	1209	357	634	1043	981	596	1166	932	842	530	177	427	784	320	442	433	208	281	358
Esrra	Esrra	estrogen related receptor, alpha [Source:MGI Symbol;Acc:MGI:1346831]	0.56	0.58	0.54	ESRRA	12223	1562	1751	2812	1034	9413	3434	1734	6038	2454	1553	1873	1769	4995	3150	1512	1668	2654	4217
Clptm1l	Clptm1l	CLPTM1-like [Source:MGI Symbol;Acc:MGI:2442892]	0.56	0.68	0.44	CLPTM1L	11024	6862	10140	14101	9718	5529	7790	10804	16834	4218	4676	6135	9819	7572	7708	12075	2119	13321	11947
Mettl8	Mettl8	methyltransferase like 8 [Source:MGI Symbol;Acc:MGI:2385142]	0.56	0.85	0.27	METTL8	1315	490	566	759	197	276	804	1120	527	4629	1031	813	742	374	702	426	1383	1358	904
Galk2	Galk2	galactokinase 2 [Source:MGI Symbol;Acc:MGI:1917226]	0.56	0.96	0.16	GALK2	6074	937	2367	2678	1049	749	1705	4046	664	2909	1451	818	797	741	1338	667	822	2220	1597
Rer1	Rer1	RER1 retention in endoplasmic reticulum 1 homolog (S. cerevisiae) [Source:MGI Symbol;Acc:MGI:1915080]	0.56	0.92	0.19	RER1	18707	5174	7049	6830	3755	5212	3648	7130	8763	4771	4416	3276	5738	4894	8055	11661	5900	6900	6531
Cyp51	Cyp51	cytochrome P450, family 51 [Source:MGI Symbol;Acc:MGI:106040]	0.56	0.75	0.37	CYP51A1	25111	6734	2390	2455	7016	796	4929	9694	5808	45752	8804	7051	11342	4469	455	244	1550	832	358
Cnppd1	Cnppd1	cyclin Pas1/PHO80 domain containing 1 [Source:MGI Symbol;Acc:MGI:1916421]	0.56	0.43	0.69	CNPPD1	2464	1663	3960	6278	2687	1415	1711	3055	9986	886	2984	2444	2781	0	2030	5308	872	1557	3677
Bcat2	Bcat2	branched chain aminotransferase 2, mitochondrial [Source:MGI Symbol;Acc:MGI:1276534]	0.56	0.69	0.43	BCAT2	9804	795	2879	5796	2261	8438	1058	4371	6968	1491	155	2018	2000	1454	5256	3884	1448	3185	5413
Gss	Gss	glutathione synthetase [Source:MGI Symbol;Acc:MGI:95852]	0.55	0.83	0.28	GSS	41511	4780	2650	1194	434	985	2202	1627	7337	4803	4297	3656	4004	3782	5856	8873	1279	6165	8146
Amacr	Amacr	alpha-methylacyl-CoA racemase [Source:MGI Symbol;Acc:MGI:1098273]	0.55	0.75	0.36	AMACR	35453	11359	734	517	251	2683	671	448	626	958	1597	24	55	537	375	92	70	209	661
Smpd2	Smpd2	sphingomyelin phosphodiesterase 2, neutral [Source:MGI Symbol;Acc:MGI:1278330]	0.55	0.84	0.26	SMPD2	6331	1669	2027	1616	502	2157	1190	565	1663	703	218	1426	1205	1275	991	547	409	561	1415
Ubiad1	Ubiad1	UbiA prenyltransferase domain containing 1 [Source:MGI Symbol;Acc:MGI:1918957]	0.55	0.82	0.28	UBIAD1	2292	355	597	586	473	939	470	1993	2485	1104	1673	906	981	664	2038	2174	1437	1118	2958
Rab8a	Rab8a	RAB8A, member RAS oncogene family [Source:MGI Symbol;Acc:MGI:96960]	0.55	0.86	0.25	RAB8A	5496	2454	3413	6706	2016	1222	1581	11058	14896	3083	2144	2269	4325	17772	9033	4368	6738	4935	11020
Cox6c	Cox6c	cytochrome c oxidase subunit VIc [Source:MGI Symbol;Acc:MGI:104614]	0.55	0.3	0.81	COX6C	30645	8230	5516	5921	4282	37346	9294	8231	112213	12147	5225	13971	24871	16136	2949	3223	35117	7482	3149
Hexa	Hexa	hexosaminidase A [Source:MGI Symbol;Acc:MGI:96073]	0.55	0.28	0.83	HEXA	5424	3222	10129	13787	8360	5492	4527	54497	19651	5339	5961	5048	3803	7658	4818	1872	7849	5767	4422
Churc1	Churc1	churchill domain containing 1 [Source:MGI Symbol;Acc:MGI:1923684]	0.55	0.84	0.26	CHURC1	4412	1072	1207	2085	1002	2470	1040	1127	2356	11509	2000	959	813	1038	6867	1427	4956	2664	1621
Gemin7	Gemin7	gem (nuclear organelle) associated protein 7 [Source:MGI Symbol;Acc:MGI:1916981]	0.55	0.98	0.12	GEMIN7	3881	798	2103	2884	961	1281	958	1510	2251	739	970	968	1478	3810	1277	379	767	1470	1626
Gid8	Gid8	GID complex subunit 8 homolog (S. cerevisiae) [Source:MGI Symbol;Acc:MGI:1923675]	0.55	0.26	0.84	GID8	2685	1903	2518	4130	2402	3598	2773	5409	18250	7576	6886	2581	3394	0	4790	6421	923	4522	10061
Wdr73	Wdr73	WD repeat domain 73 [Source:MGI Symbol;Acc:MGI:1919218]	0.55	0.74	0.36	WDR73	2333	918	1532	2847	1187	533	1914	1630	4900	0	569	2433	1851	2413	1346	3524	1622	3537	1522
Coro1b	Coro1b	coronin, actin binding protein 1B [Source:MGI Symbol;Acc:MGI:1345963]	0.55	0.64	0.46	CORO1B	11530	3775	11226	25198	4321	3125	4975	10410	19920	1422	2144	3293	4631	11253	7468	13487	1104	7191	11199
Bloc1s4	Bloc1s4	biogenesis of lysosomal organelles complex-1, subunit 4, cappuccino [Source:MGI Symbol;Acc:MGI:1929230]	0.55	0.87	0.23	BLOC1S4	799	401	638	885	437	326	373	433	1464	801	746	1475	1363	0	1631	1374	420	704	526
Kdelr1	Kdelr1	KDEL (Lys-Asp-Glu-Leu) endoplasmic reticulum protein retention receptor 1 [Source:MGI Symbol;Acc:MGI:1915387]	0.55	0.66	0.44	KDELR1	7035	4117	6583	5209	1198	5262	2833	10620	29541	6896	17741	6291	8555	16311	21216	22238	5091	20573	19160
Atp6ap1	Atp6ap1	ATPase, H+ transporting, lysosomal accessory protein 1 [Source:MGI Symbol;Acc:MGI:109629]	0.55	0.32	0.78	ATP6AP1	16963	4708	16329	14574	1482	11024	24683	14834	49115	3384	7976	4008	9356	13019	8022	16292	3163	8896	11734
Rcc2	Rcc2	regulator of chromosome condensation 2 [Source:MGI Symbol;Acc:MGI:1919784]	0.55	0.23	0.87	RCC2	747	1298	4079	16722	3282	1038	4341	33023	28766	25043	5370	8701	10916	6431	14434	7918	9055	10161	12305
Tomm40	Tomm40	translocase of outer mitochondrial membrane 40 homolog (yeast) [Source:MGI Symbol;Acc:MGI:1858259]	0.55	0.31	0.79	TOMM40	4003	2074	2494	5220	1593	5046	4677	4662	23610	4385	4032	5312	6498	4462	4126	3531	5234	9702	10931
Spg21	Spg21	spastic paraplegia 21 homolog (human) [Source:MGI Symbol;Acc:MGI:106403]	0.55	0.94	0.15	SPG21	6232	1365	4190	4727	1214	962	1555	11818	5789	8217	3163	4812	4840	9066	6095	6072	3409	8865	3773
Sh3bp5	Sh3bp5	SH3-domain binding protein 5 (BTK-associated) [Source:MGI Symbol;Acc:MGI:1344391]	0.55	0.37	0.73	SH3BP5	3621	2169	6767	8612	2933	3092	4010	6275	12788	747	16	984	536	5656	3150	513	138	2475	2210
Fam102a	Fam102a	family with sequence similarity 102, member A [Source:MGI Symbol;Acc:MGI:2138935]	0.55	0.21	0.88	FAM102A	1856	1114	2042	4255	1877	736	3937	3810	21034	2452	1991	599	421	585	4751	2975	289	3966	2652
Snap29	Snap29	synaptosomal-associated protein 29 [Source:MGI Symbol;Acc:MGI:1914724]	0.55	0.83	0.26	SNAP29	2345	897	1340	2365	1782	979	976	7241	3039	3738	1655	736	844	2262	4694	3671	1191	2690	3137
Pgpep1	Pgpep1	pyroglutamyl-peptidase I [Source:MGI Symbol;Acc:MGI:1913772]	0.55	0.83	0.26	PGPEP1	7557	1446	1025	651	125	945	391	2203	4161	1181	6651	575	497	2645	4399	2911	2181	2588	1248
Serf2	Serf2	small EDRK-rich factor 2 [Source:MGI Symbol;Acc:MGI:1337041]	0.55	0.83	0.26	SERF2	975	228	554	919	654	569	495	10061	47463	7576	17732	3618	5683	20529	23016	14159	69544	10886	17095
Tcta	Tcta	T cell leukemia translocation altered gene [Source:MGI Symbol;Acc:MGI:1918829]	0.54	0.65	0.44	TCTA	1764	361	1245	456	771	865	614	392	3884	275	583	765	513	2610	2942	1262	862	1062	1453
S100a13	S100a13	S100 calcium binding protein A13 [Source:MGI Symbol;Acc:MGI:109581]	0.54	0.38	0.71	S100A13	1867	1294	3968	2531	183	1291	883	2327	11730	2792	3409	250	980	4472	4050	7260	186	1858	2582
Map2k2	Map2k2	mitogen-activated protein kinase kinase 2 [Source:MGI Symbol;Acc:MGI:1346867]	0.54	0.5	0.59	MAP2K2	8636	8945	6857	11132	7962	6927	5048	4349	18417	3242	5374	8500	9304	9518	6910	5801	5223	4675	8649
Eif4a3	Eif4a3	eukaryotic translation initiation factor 4A3 [Source:MGI Symbol;Acc:MGI:1923731]	0.54	0.58	0.51	EIF4A3	4994	2231	5496	9123	4353	3022	3065	11417	11163	8194	7210	6713	8105	7055	11902	7475	5566	7707	7973
C1qtnf6	C1qtnf6	C1q and tumor necrosis factor related protein 6 [Source:MGI Symbol;Acc:MGI:1919959]	0.54	0.23	0.85	C1QTNF6	141	25	423	755	119	469	73	516	14937	534	241	474	448	2121	1934	452	37	1072	731
Mlycd	Mlycd	malonyl-CoA decarboxylase [Source:MGI Symbol;Acc:MGI:1928485]	0.54	0.45	0.64	MLYCD	9614	5740	1958	1703	571	7516	1630	1205	1527	817	652	605	599	1204	857	389	107	730	893
Fam3a	Fam3a	family with sequence similarity 3, member A [Source:MGI Symbol;Acc:MGI:1913544]	0.54	0.61	0.47	FAM3A	1701	680	1986	1244	181	965	965	1169	6226	674	930	1175	1612	1505	1763	6331	1089	2414	1540
Stard5	Stard5	StAR-related lipid transfer (START) domain containing 5 [Source:MGI Symbol;Acc:MGI:2156765]	0.54	0.7	0.38	STARD5	4693	3379	592	1722	171	246	515	1664	787	196	107	241	226	915	353	360	53	153	17
Slc39a1	Slc39a1	solute carrier family 39 (zinc transporter), member 1 [Source:MGI Symbol;Acc:MGI:1353474]	0.54	0.54	0.54	SLC39A1	2847	2102	3441	2607	585	2280	1029	8312	17746	10692	7494	4808	8843	11585	9096	13032	1884	10325	15994
Suds3	Suds3	suppressor of defective silencing 3 homolog (S. cerevisiae) [Source:MGI Symbol;Acc:MGI:1919204]	0.54	0.76	0.32	SUDS3	13409	5339	5308	6410	8713	5166	6234	5616	3940	11418	4005	4535	4497	1970	4970	3388	760	7181	5087
Timm50	Timm50	translocase of inner mitochondrial membrane 50 [Source:MGI Symbol;Acc:MGI:1913775]	0.54	0.9	0.18	TIMM50	8284	1943	2048	3948	1200	3658	2191	2914	8368	1171	3035	2154	2471	1717	4323	7727	6966	9600	8874
Puf60	Puf60	poly-U binding splicing factor 60 [Source:MGI Symbol;Acc:MGI:1915209]	0.54	0.45	0.63	PUF60	10507	4279	11844	16748	10695	6008	11438	5843	23154	8527	5150	8363	11438	12622	9720	12802	102	12167	11630
Slc35b1	Slc35b1	solute carrier family 35, member B1 [Source:MGI Symbol;Acc:MGI:1343133]	0.54	0.66	0.42	SLC35B1	5473	4782	5004	4524	2032	2526	3537	3054	11951	1697	3254	5395	8816	3654	3009	3054	3983	5976	10101
Nedd8	Nedd8	neural precursor cell expressed, developmentally down-regulated gene 8 [Source:MGI Symbol;Acc:MGI:97301]	0.54	0.98	0.1	NEDD8	8319	2693	4366	6436	2780	3685	3802	5432	14910	6834	14035	16762	17070	9470	2066	1136	23873	4364	2126
Gk5	Gk5	glycerol kinase 5 (putative) [Source:MGI Symbol;Acc:MGI:2443336]	0.54	0.8	0.28	GK5	447	2	143	125	192	110	139	338	576	5475	648	661	588	244	861	1427	346	3394	503
Fam134c	Fam134c	family with sequence similarity 134, member C [Source:MGI Symbol;Acc:MGI:1915248]	0.54	0.77	0.3	FAM134C	5188	3646	3989	6122	3892	2287	3350	4133	3873	7176	4297	3103	4041	1980	5989	4430	0	5211	3409
Jmjd8	Jmjd8	jumonji domain containing 8 [Source:MGI Symbol;Acc:MGI:1919356]	0.54	0.64	0.44	JMJD8	3566	1884	2354	1092	437	1531	1822	1402	8806	1392	270	3160	5269	3161	4445	1211	4443	4675	5601
Sec13	Sec13	SEC13 homolog (S. cerevisiae) [Source:MGI Symbol;Acc:MGI:99832]	0.54	0.96	0.12	SEC13	11867	3659	6532	7518	5550	4750	3237	7916	11367	2390	17908	4295	7233	4763	7383	10679	10092	8370	10286
Timm22	Timm22	translocase of inner mitochondrial membrane 22 [Source:MGI Symbol;Acc:MGI:1929742]	0.54	0.88	0.2	TIMM22	3600	584	1191	1339	492	1451	1120	1536	2921	801	1012	1519	2141	863	2836	2264	0	2537	3229
Smu1	Smu1	smu-1 suppressor of mec-8 and unc-52 homolog (C. elegans) [Source:MGI Symbol;Acc:MGI:1915546]	0.54	0.78	0.29	SMU1	8244	3993	6555	10633	5450	3761	5059	9619	3145	14410	5181	2702	2874	1168	6910	2396	778	6349	6369
Mrpl41	Mrpl41	mitochondrial ribosomal protein L41 [Source:MGI Symbol;Acc:MGI:1333816]	0.54	0.71	0.36	MRPL41	5003	986	1106	2098	1829	3066	2224	3133	15436	369	914	5720	7569	15944	2597	3521	922	2608	2421
Aldh16a1	Aldh16a1	aldehyde dehydrogenase 16 family, member A1 [Source:MGI Symbol;Acc:MGI:1916998]	0.54	0.83	0.24	ALDH16A1	6807	4547	2361	5971	2170	1448	643	3656	3592	454	960	818	1695	3883	1149	2394	604	1603	2981
Kxd1	Kxd1	KxDL motif containing 1 [Source:MGI Symbol;Acc:MGI:1922870]	0.53	0.72	0.35	KXD1	4465	1576	1647	3026	2343	3532	1332	6378	8731	1874	3793	4508	6695	0	5392	4861	6237	3981	5621
Them6	Them6	thioesterase superfamily member 6 [Source:MGI Symbol;Acc:MGI:1925301]	0.53	0.17	0.9	THEM6	1007	118	855	1722	1641	476	1687	2413	16306	2825	1731	3038	2116	0	2058	873	1572	2021	1719
Mrps25	Mrps25	mitochondrial ribosomal protein S25 [Source:MGI Symbol;Acc:MGI:1928140]	0.53	0.75	0.32	MRPS25	2886	620	1050	1828	741	1997	1627	3203	5561	1695	2800	3965	1796	2683	2146	4394	5013	2603	3345
Isoc2a	Isoc2a	isochorismatase domain containing 2a [Source:MGI Symbol;Acc:MGI:3609243]	0.53	0.73	0.34	ISOC2	17912	8337	1483	2860	1888	3921	1535	1082	8124	909	2255	3514	3501	7502	1505	2674	5193	2511	3039
0610030E20Rik	0610030E20Rik	RIKEN cDNA 0610030E20 gene [Source:MGI Symbol;Acc:MGI:1915614]	0.53	0.83	0.24	C2orf68	671	422	455	787	373	230	340	2178	3775	2158	2323	3255	1530	3106	3675	2295	1359	1802	3825
Thoc7	Thoc7	THO complex 7 homolog (Drosophila) [Source:MGI Symbol;Acc:MGI:1913481]	0.53	0.82	0.25	THOC7	14087	2222	2703	4188	5970	3492	3314	5393	8035	4009	2211	3919	5274	2308	5329	3852	10601	3026	5433
Rtfdc1	Rtfdc1	replication termination factor 2 domain containing 1 [Source:MGI Symbol;Acc:MGI:1913654]	0.53	0.29	0.78	RTFDC1	3279	4109	4166	5802	3234	1801	3692	3853	14863	8125	6867	5736	6677	0	5291	8999	4831	4685	7401
Atp2a3	Atp2a3	ATPase, Ca++ transporting, ubiquitous [Source:MGI Symbol;Acc:MGI:1194503]	0.53	0.25	0.82	ATP2A3	942	84	30649	36218	209	1218	5024	11735	30486	62	22	193	83	4123	494	82	6692	893	376
Dtd2	Dtd2	D-tyrosyl-tRNA deacylase 2 [Source:MGI Symbol;Acc:MGI:1923485]	0.53	0.89	0.18	DTD2	1132	471	551	504	417	253	444	640	941	2571	2747	1046	1162	0	1297	743	1474	1924	1543
Psmb4	Psmb4	proteasome (prosome, macropain) subunit, beta type 4 [Source:MGI Symbol;Acc:MGI:1098257]	0.53	0.98	0.09	PSMB4	24078	9525	9716	15807	5962	8741	7746	12036	38263	11683	7423	45688	50508	30580	16704	14899	14112	12182	17014
Nus1	Nus1	nuclear undecaprenyl pyrophosphate synthase 1 homolog (S. cerevisiae) [Source:MGI Symbol;Acc:MGI:1196365]	0.53	0.87	0.19	NUS1	10741	1752	2741	2566	1336	2104	2802	11914	1591	10950	14593	1371	1332	850	4449	252	472	5752	4448
Pex10	Pex10	peroxisomal biogenesis factor 10 [Source:MGI Symbol;Acc:MGI:2684988]	0.53	0.59	0.47	PEX10	1340	190	739	534	158	1025	766	2827	4150	1274	589	1280	1389	1188	3105	3574	494	1424	1938
Mrpl9	Mrpl9	mitochondrial ribosomal protein L9 [Source:MGI Symbol;Acc:MGI:2137211]	0.53	0.71	0.35	MRPL9	3943	1798	1892	2916	1136	3425	1758	6457	9924	3139	2238	4305	7703	8141	4046	2783	6547	3379	5618
Slc16a13	Slc16a13	solute carrier family 16 (monocarboxylic acid transporters), member 13 [Source:MGI Symbol;Acc:MGI:1916559]	0.53	0.88	0.18	SLC16A13	4542	124	602	461	92	160	395	837	1247	114	436	259	102	990	1108	822	117	2409	581
Ak4	Ak4	adenylate kinase 4 [Source:MGI Symbol;Acc:MGI:87979]	0.53	0.81	0.26	AK4	3915	327	24	4	71	183	358	9324	3275	15184	15605	1166	978	0	6190	7448	646	2455	4463
Tpd52	Tpd52	tumor protein D52 [Source:MGI Symbol;Acc:MGI:107749]	0.53	0.92	0.14	TPD52	7551	532	2394	2756	348	729	2566	20707	4881	9001	5128	1368	1646	968	14362	7284	909	8380	5350
Pmm2	Pmm2	phosphomannomutase 2 [Source:MGI Symbol;Acc:MGI:1859214]	0.53	0.34	0.72	PMM2	1639	1646	1200	1783	1844	1335	877	1350	6144	2796	4996	3387	2937	1698	1952	1156	3127	2776	2455
Hmbs	Hmbs	hydroxymethylbilane synthase [Source:MGI Symbol;Acc:MGI:96112]	0.53	0.71	0.34	HMBS	5487	3123	1541	8973	1104	2257	958	2646	5831	808	2253	2270	965	4253	3255	2331	1845	2470	5298
Mrps2	Mrps2	mitochondrial ribosomal protein S2 [Source:MGI Symbol;Acc:MGI:2153089]	0.53	0.49	0.57	MRPS2	2262	1654	846	1367	690	1877	1449	5324	9170	3239	2300	2993	2635	5546	6082	3889	4005	3567	5708
Idnk	Idnk	idnK gluconokinase homolog (E. coli) [Source:MGI Symbol;Acc:MGI:1922981]	0.53	0.84	0.21	IDNK	2557	1201	1404	3200	441	746	927	649	269	445	73	474	385	0	219	186	142	475	81
Cct6a	Cct6a	chaperonin containing Tcp1, subunit 6a (zeta) [Source:MGI Symbol;Acc:MGI:107943]	0.53	0.95	0.11	CCT6A	23887	9097	10008	18514	10506	8248	12576	29033	8684	66278	20763	24231	28093	8354	26975	14064	8962	34348	28843
Rnf167	Rnf167	ring finger protein 167 [Source:MGI Symbol;Acc:MGI:1917760]	0.53	0.45	0.6	RNF167	4830	1969	6635	14213	4162	2863	4355	2167	17432	1478	2836	4625	3652	6013	6180	8196	8733	5532	4015
Pcbp2	Pcbp2	poly(rC) binding protein 2 [Source:MGI Symbol;Acc:MGI:108202]	0.53	0.27	0.78	PCBP2	24256	12908	24732	40508	38164	19974	20428	63241	85615	11961	42058	7506	11415	19062	23868	6213	32568	17761	15301
Trappc3	Trappc3	trafficking protein particle complex 3 [Source:MGI Symbol;Acc:MGI:1351486]	0.53	0.84	0.21	TRAPPC3	5903	1686	3157	3450	915	2147	3666	3023	3595	5693	2677	3944	3659	4600	3519	4803	1984	3021	1566
Lman2	Lman2	lectin, mannose-binding 2 [Source:MGI Symbol;Acc:MGI:1914140]	0.53	0.69	0.36	LMAN2	11820	11250	8208	11096	4882	4703	3376	15431	27747	3593	9644	8772	9519	12166	12370	10839	12998	12739	28719
Ccdc22	Ccdc22	coiled-coil domain containing 22 [Source:MGI Symbol;Acc:MGI:1859608]	0.53	0.58	0.48	CCDC22	2853	1043	1725	3931	164	1258	3246	5896	3714	435	904	1194	922	2389	1503	2532	532	1301	1621
G6pdx	G6pdx	glucose-6-phosphate dehydrogenase X-linked [Source:MGI Symbol;Acc:MGI:105979]	0.53	0.41	0.64	G6PD	2017	192	3535	4324	629	669	3049	16299	120649	2514	7572	2069	2437	3170	8502	15849	2815	117803	7967
Exosc6	Exosc6		0.52	0.59	0.46	EXOSC6	449	184	460	1140	49	126	265	961	4660	1926	1011	2522	4935	1219	1394	2142	616	2659	2770
Plekhf2	Plekhf2	pleckstrin homology domain containing, family F (with FYVE domain) member 2 [Source:MGI Symbol;Acc:MGI:1919051]	0.52	0.93	0.12	PLEKHF2	2953	507	1952	2103	939	413	278	2462	1133	6454	1323	148	999	2871	5523	2206	440	1296	1528
Aldh6a1	Aldh6a1	aldehyde dehydrogenase family 6, subfamily A1 [Source:MGI Symbol;Acc:MGI:1915077]	0.52	0.57	0.48	ALDH6A1	45079	25090	4388	835	4402	15121	4542	1229	2461	4086	2902	1682	876	574	3248	846	107	2184	1875
Aimp2	Aimp2	aminoacyl tRNA synthetase complex-interacting multifunctional protein 2 [Source:MGI Symbol;Acc:MGI:2385237]	0.52	0.7	0.34	AIMP2	2669	954	1671	3193	1827	2104	1897	2841	7370	1072	1135	4562	5015	2839	2049	1616	3704	2986	6089
Phldb3	Phldb3	pleckstrin homology-like domain, family B, member 3 [Source:MGI Symbol;Acc:MGI:3642959]	0.52	0.39	0.66	PHLDB3	257	498	505	1478	100	20	11	416	1679	337	575	612	295	728	76	426	48	403	1060
Tmed1	Tmed1	transmembrane emp24 domain containing 1 [Source:MGI Symbol;Acc:MGI:106201]	0.52	0.67	0.38	TMED1	2755	631	1036	694	629	1864	435	1219	3487	628	3027	1383	1448	3140	1849	708	543	1291	2164
Rae1	Rae1	RAE1 RNA export 1 homolog (S. pombe) [Source:MGI Symbol;Acc:MGI:1913929]	0.52	0.37	0.68	RAE1	2752	1133	2478	5272	4080	1428	2511	5488	10533	5153	3258	3694	4417	2663	5219	6947	1522	4644	7430
Trmt12	Trmt12	tRNA methyltranferase 12 [Source:MGI Symbol;Acc:MGI:1915510]	0.52	0.72	0.33	TRMT12	891	344	737	1292	336	506	647	371	2117	1789	123	2484	2336	1361	651	890	464	674	670
Pradc1	Pradc1	protease-associated domain containing 1 [Source:MGI Symbol;Acc:MGI:1920577]	0.52	0.79	0.26	PRADC1	1246	462	1068	997	753	672	916	316	2463	141	496	662	2442	0	616	866	823	949	2935
Ddx41	Ddx41	DEAD (Asp-Glu-Ala-Asp) box polypeptide 41 [Source:MGI Symbol;Acc:MGI:1920185]	0.52	0.54	0.5	DDX41	4136	1992	3236	8699	3380	1118	3659	7666	13547	2462	3415	5008	5327	6265	6166	6029	7143	3460	8579
Mien1	Mien1	migration and invasion enhancer 1 [Source:MGI Symbol;Acc:MGI:1913678]	0.52	0.91	0.14	MIEN1	11088	1671	1874	2840	1327	1265	1912	1775	3499	1138	2031	4459	4511	0	2340	1342	1856	3088	1892
Cox19	Cox19	cytochrome c oxidase assembly protein 19 [Source:MGI Symbol;Acc:MGI:1915283]	0.52	0.74	0.3	COX19	2440	838	464	530	444	995	696	1037	1620	1654	2486	668	822	1504	1182	1270	518	1005	2146
Sumo3	Sumo3	SMT3 suppressor of mif two 3 homolog 3 (yeast) [Source:MGI Symbol;Acc:MGI:1336201]	0.52	0.75	0.29	SUMO3	3837	2222	3097	3431	1171	1544	3129	9913	18764	5084	3345	5037	3521	21033	8651	13593	8077	3874	9255
D8Ertd738e	D8Ertd738e	DNA segment, Chr 8, ERATO Doi 738, expressed [Source:MGI Symbol;Acc:MGI:1289231]	0.52	0.91	0.13	C19orf53	5867	2404	3641	4402	1517	3448	2056	2136	12469	1386	2341	8623	10076	7293	5124	5634	13510	3465	5509
Psmb2	Psmb2	proteasome (prosome, macropain) subunit, beta type 2 [Source:MGI Symbol;Acc:MGI:1347045]	0.52	0.81	0.23	PSMB2	8319	4408	4951	7827	2163	6281	3741	12585	8961	8073	6457	1894	3400	1050	10562	13179	6920	10759	9050
Dhrs13	Dhrs13	dehydrogenase/reductase (SDR family) member 13 [Source:MGI Symbol;Acc:MGI:1917701]	0.52	0.78	0.26	DHRS13	1024	247	547	398	309	303	618	813	2846	494	422	2302	2949	1118	1244	322	440	811	2065
B4galt5	B4galt5	UDP-Gal:betaGlcNAc beta 1,4-galactosyltransferase, polypeptide 5 [Source:MGI Symbol;Acc:MGI:1927169]	0.52	0.87	0.17	B4GALT5	6775	967	1510	1661	431	696	2250	7704	2494	31059	6070	4691	4013	2497	4744	15382	6628	8156	8493
Scamp4	Scamp4	secretory carrier membrane protein 4 [Source:MGI Symbol;Acc:MGI:1928947]	0.52	0.53	0.51	SCAMP4	1662	992	2176	3169	932	945	1541	3181	9035	940	2586	1084	1206	4319	3864	6600	1664	3567	4651
Wdr4	Wdr4	WD repeat domain 4 [Source:MGI Symbol;Acc:MGI:1889002]	0.52	0.8	0.24	WDR4	1416	431	717	1605	351	386	1047	1025	2786	458	385	1215	1161	2601	492	2384	1877	1169	1092
Eif1ad	Eif1ad	eukaryotic translation initiation factor 1A domain containing [Source:MGI Symbol;Acc:MGI:1917110]	0.52	0.51	0.53	EIF1AD	1565	1000	1161	2538	1712	902	1223	5334	4704	1602	1192	1270	1582	948	1828	2686	2639	2200	4151
Mrpl43	Mrpl43	mitochondrial ribosomal protein L43 [Source:MGI Symbol;Acc:MGI:2137229]	0.52	0.96	0.07	MRPL43	3943	1640	1656	2836	1227	1914	1435	6372	4645	2607	2184	3036	2670	2801	4983	3528	3460	3802	6592
Psmd4	Psmd4	proteasome (prosome, macropain) 26S subunit, non-ATPase, 4 [Source:MGI Symbol;Acc:MGI:1201670]	0.52	0.74	0.3	PSMD4	11025	7415	7678	12491	9818	6431	7556	14529	23907	9121	8904	22135	26187	16726	7511	1025	8334	8671	9059
Ints2	Ints2	integrator complex subunit 2 [Source:MGI Symbol;Acc:MGI:1917672]	0.52	0.74	0.29	INTS2	3890	559	1099	1845	2166	769	2202	2444	2572	4051	3109	2872	2073	928	2743	2356	548	5287	1973
Fam50a	Fam50a	family with sequence similarity 50, member A [Source:MGI Symbol;Acc:MGI:1351626]	0.52	0.59	0.44	FAM50A	2780	1272	3449	5056	246	1854	1884	4763	14256	1462	2614	4306	7841	4813	4363	12652	967	4604	5468
Gucd1	Gucd1	guanylyl cyclase domain containing 1 [Source:MGI Symbol;Acc:MGI:1916028]	0.52	0.58	0.46	GUCD1	4423	4058	582	1906	527	1145	437	1237	11080	8410	8670	2525	3601	0	9005	8669	11247	4588	7250
Jtb	Jtb	jumping translocation breakpoint [Source:MGI Symbol;Acc:MGI:1346082]	0.52	0.94	0.09	JTB	4776	1800	1854	3221	503	1924	1373	1875	12200	7971	3322	10572	14308	17742	5037	7144	7479	7033	5881
Apeh	Apeh	acylpeptide hydrolase [Source:MGI Symbol;Acc:MGI:88041]	0.52	0.97	0.07	APEH	19032	5641	4405	11693	993	3575	2729	3355	10227	4100	7250	6356	5034	4147	13261	11982	5977	5425	10431
Pcx	Pcx	pyruvate carboxylase [Source:MGI Symbol;Acc:MGI:97520]	0.52	0.26	0.77	PC	38349	48909	7498	859	2763	4467	9429	1348	7726	2125	5923	1479	956	1986	1656	2542	170	1240	1551
0610007P14Rik	0610007P14Rik	RIKEN cDNA 0610007P14 gene [Source:MGI Symbol;Acc:MGI:1915571]	0.52	0.67	0.36	C14orf1	2884	2218	1363	1863	546	200	1771	3455	6446	2524	2348	1606	2007	2644	7110	1780	0	5716	6254
Cyc1	Cyc1	cytochrome c-1 [Source:MGI Symbol;Acc:MGI:1913695]	0.52	0.37	0.66	CYC1	64110	16082	6057	9863	2726	70774	11900	8397	26563	11431	8339	8785	9550	20334	8285	11066	7531	8426	14166
Atraid	Atraid	all-trans retinoic acid induced differentiation factor [Source:MGI Symbol;Acc:MGI:1918918]	0.52	0.86	0.17	ATRAID	12704	3963	4358	3515	1190	2703	3564	4427	8369	5859	7423	12483	6718	0	7639	3027	5024	6722	8256
Bola1	Bola1	bolA-like 1 (E. coli) [Source:MGI Symbol;Acc:MGI:1916418]	0.52	0.89	0.15	BOLA1	2100	859	880	1056	1046	659	433	1086	2628	343	109	912	1388	5242	28	718	130	725	682
Urm1	Urm1	ubiquitin related modifier 1 homolog (S. cerevisiae) [Source:MGI Symbol;Acc:MGI:1915455]	0.52	0.76	0.27	URM1	1408	276	803	891	449	636	1062	1099	6998	899	1866	1442	2419	5783	3014	5700	5601	3940	2450
Gspt1	Gspt1	G1 to S phase transition 1 [Source:MGI Symbol;Acc:MGI:1316728]	0.52	0.97	0.06	GSPT1	13119	7525	7069	10449	6723	7289	7143	24345	7846	22901	28972	3572	4288	3082	17810	24282	6458	17342	18525
Supt4a	Supt4a	suppressor of Ty 4A [Source:MGI Symbol;Acc:MGI:107416]	0.51	0.87	0.16	SUPT4H1	1915	494	984	2343	520	469	828	2498	15671	2811	4605	8252	8051	8316	24315	1903	8596	6722	5298
Usp3	Usp3	ubiquitin specific peptidase 3 [Source:MGI Symbol;Acc:MGI:2152450]	0.51	0.87	0.16	USP3	4009	1623	1926	3383	2131	1012	2528	6281	2021	6001	2435	1916	1804	1265	5035	2189	1213	6283	2886
Ctnnbip1	Ctnnbip1	catenin beta interacting protein 1 [Source:MGI Symbol;Acc:MGI:1915756]	0.51	0.51	0.52	CTNNBIP1	975	188	306	156	83	529	676	1312	3245	2492	2974	2044	2234	1878	2793	2027	313	878	687
Iba57	Iba57	IBA57, iron-sulfur cluster assembly homolog (S. cerevisiae) [Source:MGI Symbol;Acc:MGI:3041174]	0.51	0.68	0.34	IBA57	1307	574	253	768	414	995	278	417	1189	645	497	187	312	0	1114	1289	176	623	1309
Commd5	Commd5	COMM domain containing 5 [Source:MGI Symbol;Acc:MGI:1913648]	0.51	0.97	0.06	COMMD5	2377	747	1129	1322	758	513	848	1018	3155	752	675	2073	2590	6315	1110	1686	556	1648	592
Mccc2	Mccc2	methylcrotonoyl-Coenzyme A carboxylase 2 (beta) [Source:MGI Symbol;Acc:MGI:1925288]	0.51	0.5	0.53	MCCC2	9034	4961	1687	1164	951	5928	1780	1553	15069	4848	8234	2346	1743	1757	9926	99	720	9534	14842
Lsm10	Lsm10	U7 snRNP-specific Sm-like protein LSM10 [Source:MGI Symbol;Acc:MGI:2151045]	0.51	0.82	0.2	LSM10	1081	565	772	1045	751	686	320	813	3045	540	765	1275	1650	4128	765	2070	1196	1490	861
Sertad1	Sertad1	SERTA domain containing 1 [Source:MGI Symbol;Acc:MGI:1913438]	0.51	0.71	0.31	SERTAD1	1312	266	1535	1177	583	536	417	760	1943	356	202	216	529	1283	1229	2297	52	1056	711
Rnft1	Rnft1	ring finger protein, transmembrane 1 [Source:MGI Symbol;Acc:MGI:1924142]	0.51	0.67	0.35	RNFT1	5704	2389	2548	2317	4155	2100	1409	2333	1545	1105	688	508	706	2148	943	309	604	1424	973
Nsfl1c	Nsfl1c	NSFL1 (p97) cofactor (p47) [Source:MGI Symbol;Acc:MGI:3042273]	0.51	0.77	0.25	NSFL1C	5662	2414	3889	4880	1354	3182	4434	3895	6538	3986	4578	1974	2377	1374	3318	7963	4574	8089	8270
Unc119b	Unc119b	unc-119 homolog B (C. elegans) [Source:MGI Symbol;Acc:MGI:2147162]	0.51	0.95	0.07	UNC119B	4321	819	1952	1837	546	819	826	2549	3050	5353	2912	1471	3652	2007	7639	4411	338	6803	4310
Bid	Bid	BH3 interacting domain death agonist [Source:MGI Symbol;Acc:MGI:108093]	0.51	0.97	0.05	BID	2758	403	270	1988	125	50	291	5424	2604	7991	1179	3104	2168	6254	3313	5593	2981	2889	2721
Atp6v1f	Atp6v1f	ATPase, H+ transporting, lysosomal V1 subunit F [Source:MGI Symbol;Acc:MGI:1913394]	0.51	0.93	0.09	ATP6V1F	14325	1648	3284	5529	3760	1877	3367	7232	14317	2214	2272	6676	9822	26098	4510	2747	8144	3863	4061
Plekhg3	Plekhg3	pleckstrin homology domain containing, family G (with RhoGef domain) member 3 [Source:MGI Symbol;Acc:MGI:2388284]	0.51	0.84	0.18	PLEKHG3	5568	2345	2602	2743	280	1634	2758	1595	4398	1877	371	1301	1560	1226	5583	5806	350	3358	3943
Ube2z	Ube2z	ubiquitin-conjugating enzyme E2Z (putative) [Source:MGI Symbol;Acc:MGI:1343160]	0.51	0.29	0.73	UBE2Z	2374	1475	4114	3758	1243	2017	3215	6303	26552	9848	8189	5847	5268	5488	10978	14904	2031	14500	15471
Chmp6	Chmp6	charged multivesicular body protein 6 [Source:MGI Symbol;Acc:MGI:3583942]	0.51	0.87	0.14	CHMP6	4166	593	1754	1681	1931	1065	1067	1998	2429	546	767	2074	2666	2319	1605	1178	592	1679	532
Pgam5	Pgam5	phosphoglycerate mutase family member 5 [Source:MGI Symbol;Acc:MGI:1919792]	0.51	0.35	0.67	PGAM5	1690	865	988	1884	956	1408	2202	3234	9934	6822	1910	3397	7297	991	4341	3669	2193	7681	6393
Slc43a2	Slc43a2	solute carrier family 43, member 2 [Source:MGI Symbol;Acc:MGI:2442746]	0.51	0.34	0.68	SLC43A2	2737	196	4611	2579	1234	919	3374	15726	5717	111	3628	381	240	1347	158	471	0	740	2854
Rpn1	Rpn1	ribophorin I [Source:MGI Symbol;Acc:MGI:98084]	0.51	0.7	0.32	RPN1	22952	14791	22020	19418	17675	7439	11377	38677	29005	37121	26088	15978	19080	12435	24672	33143	13985	20384	44355
Ppic	Ppic	peptidylprolyl isomerase C [Source:MGI Symbol;Acc:MGI:97751]	0.51	0.75	0.27	PPIC	9324	116	6809	1062	95	1554	95	2938	4394	870	1162	627	2553	5403	2559	1524	0	1429	2920
Polr2l	Polr2l	polymerase (RNA) II (DNA directed) polypeptide L [Source:MGI Symbol;Acc:MGI:1913741]	0.51	0.9	0.11	POLR2L	217	93	103	167	85	103	141	172	12878	844	1018	2331	6798	3185	7177	19830	9422	12305	7811
Nadk	Nadk	NAD kinase [Source:MGI Symbol;Acc:MGI:2183149]	0.5	0.82	0.19	NADK	16190	10475	8447	8675	2917	2230	3465	17131	6552	2541	4589	973	2541	8435	3432	5501	5017	3920	4500
Jarid2	Jarid2	jumonji, AT rich interactive domain 2 [Source:MGI Symbol;Acc:MGI:104813]	0.5	0.15	0.86	JARID2	2047	829	2553	7293	3434	3036	4348	5760	4264	3057	1822	1736	1050	1940	2238	2138	1974	1266	1984
1700123O20Rik	1700123O20Rik	RIKEN cDNA 1700123O20 gene [Source:MGI Symbol;Acc:MGI:1920893]	0.5	0.97	0.04	C14orf119	2506	1061	1314	1884	812	529	779	1630	3454	4301	7525	1533	2244	1978	4720	4184	6994	3547	3388
Slc29a3	Slc29a3	solute carrier family 29 (nucleoside transporters), member 3 [Source:MGI Symbol;Acc:MGI:1918529]	0.5	0.61	0.4	SLC29A3	1101	124	651	1367	1026	270	839	2218	1497	974	1920	556	316	1632	1212	399	445	1051	638
Neurl4	Neurl4	neuralized homolog 4 (Drosophila) [Source:MGI Symbol;Acc:MGI:1921092]	0.5	0.19	0.81	NEURL4	9089	1513	4837	7135	7796	5502	13225	2495	5071	634	1535	1529	1486	846	783	1032	1014	1934	774
S100a11	S100a11	S100 calcium binding protein A11 (calgizzarin) [Source:MGI Symbol;Acc:MGI:1338798]	0.5	0.42	0.58	S100A11	3785	116	9705	4705	234	1062	126	6064	54613	20004	599	36	15289	36527	7426	21757	35554	23900	12141
Slc25a51	Slc25a51	solute carrier family 25, member 51 [Source:MGI Symbol;Acc:MGI:2684984]	0.5	0.81	0.19	SLC25A51	7778	1553	4490	3193	478	3342	3306	4970	736	1063	548	598	884	0	1089	517	725	740	988
Nme4	Nme4	NME/NM23 nucleoside diphosphate kinase 4 [Source:MGI Symbol;Acc:MGI:1931148]	0.5	0.96	0.05	NME4	826	68	110	420	53	213	104	440	15050	183	5993	8441	14753	19886	2459	6955	9994	8278	7903
Mrpl38	Mrpl38	mitochondrial ribosomal protein L38 [Source:MGI Symbol;Acc:MGI:1926269]	0.5	0.67	0.34	MRPL38	7756	5052	2572	3963	4653	4087	2899	3280	8718	1197	3357	4082	5419	4331	152	160	9378	153	251
Pus1	Pus1	pseudouridine synthase 1 [Source:MGI Symbol;Acc:MGI:1929237]	0.5	0.78	0.22	PUS1	2775	1072	1140	4015	483	1222	1142	2479	4758	713	837	1317	2030	4595	1453	2350	4066	2771	3154
Bphl	Bphl	biphenyl hydrolase-like (serine hydrolase, breast epithelial mucin-associated antigen) [Source:MGI Symbol;Acc:MGI:1915271]	0.5	0.79	0.22	BPHL	35936	9542	3376	1004	609	1847	1711	2270	1019	1328	1538	1278	1169	184	1262	421	182	1041	1363
Ninj1	Ninj1	ninjurin 1 [Source:MGI Symbol;Acc:MGI:1196617]	0.5	0.74	0.26	NINJ1	9145	5111	1171	2263	337	1894	541	10246	7916	1717	4384	1861	1943	12322	1901	2484	2784	2501	1805
Mthfd1	Mthfd1	methylenetetrahydrofolate dehydrogenase (NADP+ dependent), methenyltetrahydrofolate cyclohydrolase, formyltetrahydrofolate synthase [Source:MGI Symbol;Acc:MGI:1342005]	0.5	0.32	0.68	MTHFD1	13446	20281	11099	8993	858	3355	4478	7095	17838	14761	6995	3727	5378	2413	10854	8404	6126	16408	13952
Mrps10	Mrps10	mitochondrial ribosomal protein S10 [Source:MGI Symbol;Acc:MGI:1928139]	0.5	0.8	0.2	MRPS10	1774	939	562	822	620	629	855	2629	963	14028	3712	2540	3254	3911	3196	1298	1837	3639	2348
Sac3d1	Sac3d1	SAC3 domain containing 1 [Source:MGI Symbol;Acc:MGI:1913656]	0.5	0.63	0.37	SAC3D1	944	433	797	1391	827	556	724	491	3499	245	724	1396	1568	2362	722	3028	643	1005	1205
Bcl2l11	Bcl2l11	BCL2-like 11 (apoptosis facilitator) [Source:MGI Symbol;Acc:MGI:1197519]	0.5	0.14	0.86	BCL2L11	66	72	526	792	241	303	119	2566	7219	2635	1124	901	675	3047	1811	946	1466	760	1502
Ogfr	Ogfr	opioid growth factor receptor [Source:MGI Symbol;Acc:MGI:1919325]	0.5	0.45	0.55	OGFR	3504	2726	4463	9581	1849	3122	2930	4041	17669	1870	3750	2670	2915	8780	4425	13269	1549	2108	4763
Tsen34	Tsen34	tRNA splicing endonuclease 34 homolog (S. cerevisiae) [Source:MGI Symbol;Acc:MGI:1913328]	0.5	0.35	0.64	TSEN34	2103	912	2681	1694	317	1934	2076	1351	9858	2331	2681	2329	3125	2382	4729	6832	0	4655	3180
Ccdc124	Ccdc124	coiled-coil domain containing 124 [Source:MGI Symbol;Acc:MGI:1916403]	0.5	0.68	0.31	CCDC124	3941	1716	2957	4115	2785	2466	3690	2647	10885	245	1325	3906	5021	4844	4079	8396	6648	2450	4899
Tmbim6	Tmbim6	transmembrane BAX inhibitor motif containing 6 [Source:MGI Symbol;Acc:MGI:99682]	0.5	0.66	0.34	TMBIM6	63099	46467	30602	18795	13576	8641	10802	20390	64158	90473	38361	14876	21236	19486	74434	65649	34936	73340	93273
Atp6v0d1	Atp6v0d1	ATPase, H+ transporting, lysosomal V0 subunit D1 [Source:MGI Symbol;Acc:MGI:1201778]	0.5	0.49	0.51	ATP6V0D1	12740	4526	7243	7180	2361	2902	14366	14695	13966	1638	1777	1949	4199	7197	5857	8812	2839	3802	7386
Pskh1	Pskh1	protein serine kinase H1 [Source:MGI Symbol;Acc:MGI:3528383]	0.5	0.37	0.63	PSKH1	1090	1064	1576	1317	676	1102	490	2455	4095	2182	2274	675	1490	2827	3025	1693	614	2337	2617
Gnpda1	Gnpda1	glucosamine-6-phosphate deaminase 1 [Source:MGI Symbol;Acc:MGI:1347054]	0.5	0.91	0.08	GNPDA1	3561	253	363	1157	790	506	625	6171	3206	9835	1711	4680	6177	3879	4521	4810	2867	4578	5211
Vps25	Vps25	vacuolar protein sorting 25 (yeast) [Source:MGI Symbol;Acc:MGI:106354]	0.5	0.8	0.19	VPS25	4750	2539	3705	3939	820	3155	1868	6168	7265	3077	6891	6339	6727	7214	3727	2687	2932	5282	6092
Slc25a45	Slc25a45	solute carrier family 25, member 45 [Source:MGI Symbol;Acc:MGI:2147731]	0.5	0.9	0.09	SLC25A45	2516	1268	713	2042	556	226	172	1651	635	53	135	315	140	852	367	182	95	730	731
Cenpb	Cenpb	centromere protein B [Source:MGI Symbol;Acc:MGI:88376]	0.5	0.4	0.59	CENPB	15669	3668	20473	7970	1265	13727	9250	9485	29393	4372	1511	4119	7487	4273	7400	24567	2181	8972	6112
Snrpd3	Snrpd3	small nuclear ribonucleoprotein D3 [Source:MGI Symbol;Acc:MGI:1914582]	0.5	0.74	0.25	SNRPD3	5269	2448	3000	8156	1965	2603	2639	7578	9534	15162	8145	4822	8014	7695	8363	7857	13091	5119	13189
Tcea1	Tcea1	transcription elongation factor A (SII) 1 [Source:MGI Symbol;Acc:MGI:1196624]	0.49	0.84	0.15	TCEA1	2280	823	1266	1902	1382	556	1462	4124	2128	27531	13348	4469	6359	14578	4091	309	638	21910	6444
Bpnt1	Bpnt1	bisphosphate 3'-nucleotidase 1 [Source:MGI Symbol;Acc:MGI:1338800]	0.49	0.79	0.19	BPNT1	19354	4452	2585	1348	1049	1391	3451	2316	2296	3600	2612	2307	2850	947	3146	1850	1066	2986	3507
Ostf1	Ostf1	osteoclast stimulating factor 1 [Source:MGI Symbol;Acc:MGI:700012]	0.49	0.83	0.16	OSTF1	9429	1846	8011	11807	449	2193	832	10925	2657	1972	1864	24	542	5263	2619	2227	1264	1128	555
Rpl7l1	Rpl7l1	ribosomal protein L7-like 1 [Source:MGI Symbol;Acc:MGI:1913479]	0.49	0.95	0.04	RPL7L1	6197	2967	2792	4257	1246	2150	1954	9923	3525	17996	19176	6946	8566	2914	15724	2539	4129	9095	9336
Sdhaf1	Sdhaf1	succinate dehydrogenase complex assembly factor 1 [Source:MGI Symbol;Acc:MGI:1915582]	0.49	0.96	0.03	SDHAF1	1747	238	347	766	185	423	287	1722	1999	206	537	2389	1667	2383	826	793	446	1031	1213
Uap1l1	Uap1l1	UDP-N-acteylglucosamine pyrophosphorylase 1-like 1 [Source:MGI Symbol;Acc:MGI:2443318]	0.49	0.97	0.02	UAP1L1	8644	297	4109	4279	210	576	1033	5780	6339	20	1138	874	1281	18030	523	4183	212	740	2981
Gabarap	Gabarap	gamma-aminobutyric acid receptor associated protein [Source:MGI Symbol;Acc:MGI:1861742]	0.49	0.88	0.11	GABARAP	24358	8502	12172	13445	13983	9153	5512	22696	17821	3829	2490	20209	23703	15595	204	912	14675	781	61
Prmt5	Prmt5	protein arginine N-methyltransferase 5 [Source:MGI Symbol;Acc:MGI:1351645]	0.49	0.46	0.52	PRMT5	4237	1291	3036	5073	3339	3402	4697	6674	13899	7743	11957	5036	5139	1999	10110	4537	10288	8115	12051
Mlec	Mlec	malectin [Source:MGI Symbol;Acc:MGI:1924015]	0.49	0.88	0.11	MLEC	13257	2798	3421	3879	4107	2779	2630	27206	16720	20707	22928	4912	7340	8921	25247	18311	12747	44463	25778
Rnf31	Rnf31	ring finger protein 31 [Source:MGI Symbol;Acc:MGI:1934704]	0.49	0.2	0.78	RNF31	1232	1519	4265	8177	848	2543	3244	1795	9044	1468	3859	2660	2166	2332	2814	2128	2066	1082	2464
Ubfd1	Ubfd1	ubiquitin family domain containing 1 [Source:MGI Symbol;Acc:MGI:107301]	0.49	0.77	0.22	UBFD1	2275	1429	1379	2263	1014	1315	1932	4076	5825	6114	14257	4051	4584	1206	7081	6196	775	8151	3718
Heatr6	Heatr6	HEAT repeat containing 6 [Source:MGI Symbol;Acc:MGI:1919790]	0.49	0.11	0.88	HEATR6	889	1137	2118	3747	1095	1285	2290	2566	16132	2413	1438	3649	3160	1261	1639	1992	825	3093	1274
Ndufaf6	Ndufaf6	NADH dehydrogenase (ubiquinone) complex I, assembly factor 6 [Source:MGI Symbol;Acc:MGI:1924197]	0.49	0.75	0.23	NDUFAF6	3518	905	326	485	98	1275	515	713	1312	1419	617	1144	1708	0	900	1108	1438	873	1233
Gtf2h3	Gtf2h3	general transcription factor IIH, polypeptide 3 [Source:MGI Symbol;Acc:MGI:1277143]	0.49	0.85	0.14	GTF2H3	1674	696	1030	1947	754	972	1029	1749	1001	9458	3174	2418	2732	2275	3977	3361	886	3751	1635
Tamm41	Tamm41	TAM41, mitochondrial translocator assembly and maintenance protein, homolog (S. cerevisiae) [Source:MGI Symbol;Acc:MGI:1916221]	0.49	0.49	0.5	TAMM41	561	93	468	1157	461	489	519	820	1037	392	543	658	487	0	696	760	510	771	439
E2f2	E2f2	E2F transcription factor 2 [Source:MGI Symbol;Acc:MGI:1096341]	0.49	0.35	0.63	E2F2	99	40	1040	3022	64	23	9	2119	2922	822	321	924	1420	437	1719	1441	609	1235	1326
Prelid2	Prelid2	PRELI domain containing 2 [Source:MGI Symbol;Acc:MGI:1924869]	0.49	0.81	0.17	PRELID2	238	17	100	193	22	166	13	3877	144	3852	603	272	736	327	1294	609	105	531	1635
Hnrnpl	Hnrnpl	heterogeneous nuclear ribonucleoprotein L [Source:MGI Symbol;Acc:MGI:104816]	0.49	0.38	0.6	HNRNPL	12212	5252	15767	32073	11523	10565	15219	14708	30739	12314	13889	13909	26815	17531	10540	6502	7393	16735	11182
Arpp19	Arpp19	cAMP-regulated phosphoprotein 19 [Source:MGI Symbol;Acc:MGI:1891691]	0.49	0.78	0.2	ARPP19	10309	2463	2762	4350	2038	2716	6344	4511	7719	30620	11945	7058	11935	4930	15689	11857	4560	28907	9778
Sdf2	Sdf2	stromal cell derived factor 2 [Source:MGI Symbol;Acc:MGI:108019]	0.49	0.94	0.04	SDF2	6582	1741	3250	4175	861	2490	2849	2862	2966	1641	1957	3750	3595	2870	1661	1756	1531	3368	2002
Trnau1ap	Trnau1ap	tRNA selenocysteine 1 associated protein 1 [Source:MGI Symbol;Acc:MGI:1919037]	0.49	0.99	-0.01	TRNAU1AP	5116	916	1657	3163	502	1268	1022	1201	842	2730	785	1334	2330	1022	1372	2073	1030	776	728
Tmem9	Tmem9	transmembrane protein 9 [Source:MGI Symbol;Acc:MGI:1913491]	0.49	0.83	0.15	TMEM9	5344	469	1470	986	588	549	1873	1293	7582	4336	4061	9483	7208	5886	6377	5008	545	5364	5454
Slc10a3	Slc10a3	solute carrier family 10 (sodium/bile acid cotransporter family), member 3 [Source:MGI Symbol;Acc:MGI:95048]	0.49	0.56	0.42	SLC10A3	992	378	1563	1759	532	606	276	1249	5550	602	680	411	1023	2188	1856	6174	498	1490	1751
Hnrnpul2	Hnrnpul2	heterogeneous nuclear ribonucleoprotein U-like 2 [Source:MGI Symbol;Acc:MGI:1915943]	0.49	0.03	0.95	HNRNPUL2	3858	5556	17731	25581	3950	8231	19423	14668	22601	8571	6213	571	617	3349	4332	5514	3981	4741	5124
Edf1	Edf1	endothelial differentiation-related factor 1 [Source:MGI Symbol;Acc:MGI:1891227]	0.49	0.93	0.05	EDF1	13575	6573	5593	8162	6233	5266	4516	5981	29249	5232	5033	19462	21926	37630	11279	15673	28024	9743	10899
Ist1	Ist1	increased sodium tolerance 1 homolog (yeast) [Source:MGI Symbol;Acc:MGI:1919205]	0.49	0.74	0.24	IST1	5872	2121	5244	6127	2504	2503	4922	4296	6952	12225	17661	2831	5863	0	9968	312	4071	9105	12808
Rdh10	Rdh10	retinol dehydrogenase 10 (all-trans) [Source:MGI Symbol;Acc:MGI:1924238]	0.49	0.96	0.01	RDH10	4108	1224	1448	2252	1231	389	587	504	640	2534	1790	122	332	476	1860	662	226	10896	3293
Ddx19a	Ddx19a	DEAD (Asp-Glu-Ala-Asp) box polypeptide 19a [Source:MGI Symbol;Acc:MGI:99526]	0.49	0.53	0.45	DDX19A	1665	1066	2116	2724	539	1441	1387	3483	5609	4777	5246	2219	4337	1508	3682	3610	1612	1113	6459
Slc48a1	Slc48a1	solute carrier family 48 (heme transporter), member 1 [Source:MGI Symbol;Acc:MGI:1914989]	0.49	0.6	0.38	SLC48A1	4661	1114	4567	2899	392	1954	3805	6496	2232	1706	518	940	433	877	1880	1105	762	3215	2239
Pdap1	Pdap1	PDGFA associated protein 1 [Source:MGI Symbol;Acc:MGI:2448536]	0.49	0.32	0.65	PDAP1	4126	2621	4061	5211	4662	3375	4606	7569	21483	5735	5041	11645	12512	4147	6785	3939	5893	7625	10665
Rps6kb2	Rps6kb2	ribosomal protein S6 kinase, polypeptide 2 [Source:MGI Symbol;Acc:MGI:1927343]	0.49	0.35	0.62	RPS6KB2	1804	914	1177	2853	242	1029	3019	638	9820	1828	2606	2505	4360	2376	2515	3536	1843	2644	7152
Babam1	Babam1	BRISC and BRCA1 A complex member 1 [Source:MGI Symbol;Acc:MGI:1915501]	0.49	0.98	-0.01	BABAM1	10800	3796	4748	6907	3078	3878	4544	4715	4761	1802	2911	9452	9876	0	1175	2317	4501	689	745
Prdx2	Prdx2	peroxiredoxin 2 [Source:MGI Symbol;Acc:MGI:109486]	0.49	0.77	0.2	PRDX2	25541	5611	7218	16346	2466	17871	9855	16881	33977	3894	9976	25254	27764	19039	37036	8778	4403	0	9478
Umps	Umps	uridine monophosphate synthetase [Source:MGI Symbol;Acc:MGI:1298388]	0.49	0.67	0.3	UMPS	2567	1705	1358	3695	1995	662	1285	4209	3235	6105	3103	1348	1588	739	3298	3577	2208	4894	5899
Arf6	Arf6	ADP-ribosylation factor 6 [Source:MGI Symbol;Acc:MGI:99435]	0.49	0.4	0.58	ARF6	2309	1492	5901	10103	1280	1521	1683	20073	11786	16169	2060	2115	3851	5754	8755	7579	3242	14755	4183
Psenen	Psenen	presenilin enhancer 2 homolog (C. elegans) [Source:MGI Symbol;Acc:MGI:1913590]	0.49	0.88	0.09	PSENEN	446	188	276	465	285	170	168	965	5236	1043	476	6899	7016	5246	676	1045	1840	2659	347
Shb	Shb	src homology 2 domain-containing transforming protein B [Source:MGI Symbol;Acc:MGI:98294]	0.49	0.22	0.75	SHB	2438	2536	3128	911	703	1791	797	1615	5162	1710	3970	427	243	768	2138	2172	102	704	855
Gstz1	Gstz1	glutathione transferase zeta 1 (maleylacetoacetate isomerase) [Source:MGI Symbol;Acc:MGI:1341859]	0.49	0.44	0.53	GSTZ1	25835	24417	1952	761	1987	1708	1356	2818	4430	353	775	3356	782	1384	1845	445	409	2378	552
Taf12	Taf12	TAF12 RNA polymerase II, TATA box binding protein (TBP)-associated factor [Source:MGI Symbol;Acc:MGI:1913714]	0.49	0.64	0.33	TAF12	1963	743	1414	2358	2000	1178	782	1867	2034	2776	889	2083	2018	1581	1971	1361	1892	1097	777
Rabif	Rabif	RAB interacting factor [Source:MGI Symbol;Acc:MGI:2138605]	0.48	0.23	0.74	RABIF	569	239	621	712	846	286	605	1513	3939	654	470	561	1197	920	1500	1390	608	1924	1288
Nudt19	Nudt19	nudix (nucleoside diphosphate linked moiety X)-type motif 19 [Source:MGI Symbol;Acc:MGI:94203]	0.48	0.84	0.12	NUDT19	96138	1939	935	2055	417	2892	2361	2593	2015	3000	436	958	1566	1394	3634	3018	675	4685	1675
Ddx28	Ddx28	DEAD (Asp-Glu-Ala-Asp) box polypeptide 28 [Source:MGI Symbol;Acc:MGI:1919236]	0.48	0.59	0.37	DDX28	1294	1281	940	1579	656	845	1075	1717	1592	1198	688	622	1005	1666	1557	1016	656	1000	1187
Mrpl14	Mrpl14	mitochondrial ribosomal protein L14 [Source:MGI Symbol;Acc:MGI:1333864]	0.48	0.75	0.22	MRPL14	7659	2946	2883	2185	256	3908	903	2507	4714	6108	3669	2773	3957	6295	2914	2861	6536	2108	3550
Frmd8	Frmd8	FERM domain containing 8 [Source:MGI Symbol;Acc:MGI:1914707]	0.48	0.38	0.58	FRMD8	1750	823	3085	5454	2624	626	1250	2561	4851	2519	645	784	1526	1870	3190	3603	541	2470	3125
Tbca	Tbca	tubulin cofactor A [Source:MGI Symbol;Acc:MGI:107549]	0.48	0.9	0.06	TBCA	7296	2211	3071	4361	4153	1937	2027	5363	6405	7851	8666	4456	6607	15181	5429	152	3568	7273	6444
Vmp1	Vmp1	vacuole membrane protein 1 [Source:MGI Symbol;Acc:MGI:1923159]	0.48	0.72	0.25	VMP1	15972	7002	5808	3866	1595	3921	7567	6752	16212	7233	15327	6410	6114	0	11566	9676	3225	34899	15529
Nadsyn1	Nadsyn1	NAD synthetase 1 [Source:MGI Symbol;Acc:MGI:1926164]	0.48	0.81	0.16	NADSYN1	2318	1462	607	1534	1051	403	590	429	6444	974	2271	3765	1998	3970	4044	5293	5576	5262	4512
Acsf3	Acsf3	acyl-CoA synthetase family member 3 [Source:MGI Symbol;Acc:MGI:2182591]	0.48	0.71	0.25	ACSF3	5728	2636	1153	1529	1466	2413	1733	722	3448	1089	1279	528	518	4400	2814	2135	1287	1628	1762
Fbxl15	Fbxl15	F-box and leucine-rich repeat protein 15 [Source:MGI Symbol;Acc:MGI:1915681]	0.48	0.76	0.2	FBXL15	1497	310	333	638	558	283	901	141	2064	137	250	1100	977	2503	1041	1158	251	454	618
Serp1	Serp1	stress-associated endoplasmic reticulum protein 1 [Source:MGI Symbol;Acc:MGI:92638]	0.48	0.73	0.23	SERP1	7880	6187	4204	9728	3392	569	941	20618	7316	28832	10922	5238	7592	12399	11013	11237	4057	9141	13368
Ssu72	Ssu72	Ssu72 RNA polymerase II CTD phosphatase homolog (yeast) [Source:MGI Symbol;Acc:MGI:1916241]	0.48	0.94	0.02	SSU72	7847	2667	3874	5694	1619	2390	4028	5364	7920	6808	4349	3723	6583	9967	8437	7378	8117	5660	8689
Frrs1	Frrs1	ferric-chelate reductase 1 [Source:MGI Symbol;Acc:MGI:108076]	0.48	0.85	0.11	FRRS1	4777	1152	599	627	27	253	95	6271	57	2221	2261	0	56	824	1088	339	118	327	592
Pole4	Pole4	polymerase (DNA-directed), epsilon 4 (p12 subunit) [Source:MGI Symbol;Acc:MGI:1914229]	0.48	0.92	0.04	POLE4	2577	762	1050	2791	663	596	731	1327	3416	1023	2114	1600	2527	6001	1880	1920	1903	1735	1964
Naa20	Naa20	N(alpha)-acetyltransferase 20, NatB catalytic subunit [Source:MGI Symbol;Acc:MGI:1915127]	0.48	0.58	0.39	NAA20	2362	319	1051	1064	900	1897	1382	5421	5701	8348	2588	4391	5680	0	4852	5872	1631	8360	4298
Asb13	Asb13	ankyrin repeat and SOCS box-containing 13 [Source:MGI Symbol;Acc:MGI:2145525]	0.48	0.64	0.32	ASB13	3412	1775	1074	1155	34	576	2235	934	2263	4519	1534	2813	2205	1900	2164	740	2238	1256	2057
Pisd	Pisd	phosphatidylserine decarboxylase [Source:MGI Symbol;Acc:MGI:2445114]	0.48	0.4	0.56	PISD	2414	1600	2852	2644	1075	1741	2857	3011	5297	2727	2618	1853	1793	3308	2051	4126	1477	1567	4307
Gmds	Gmds	GDP-mannose 4, 6-dehydratase [Source:MGI Symbol;Acc:MGI:1891112]	0.48	0.9	0.06	GMDS	1258	112	770	781	354	296	574	2246	2035	1887	13303	1006	1067	998	1461	1100	2992	1725	2322
Cyb561d1	Cyb561d1	cytochrome b-561 domain containing 1 [Source:MGI Symbol;Acc:MGI:1919273]	0.48	0.13	0.83	CYB561D1	185	108	346	749	176	220	609	674	2879	1581	600	420	331	1208	1453	1199	314	1051	367
Hnrnpab	Hnrnpab	heterogeneous nuclear ribonucleoprotein A/B [Source:MGI Symbol;Acc:MGI:1330294]	0.48	0.44	0.52	HNRNPAB	9872	7215	15313	26155	7087	8904	6764	44185	39782	7560	5865	10152	17066	8263	19219	21261	10553	17557	29802
Fam53b	Fam53b	family with sequence similarity 53, member B [Source:MGI Symbol;Acc:MGI:1925188]	0.48	0	0.95	FAM53B	396	222	2823	2228	314	1311	1568	3188	6368	3132	1151	1129	2118	1766	1242	1328	1194	1771	1384
Grpel2	Grpel2	GrpE-like 2, mitochondrial [Source:MGI Symbol;Acc:MGI:1334416]	0.48	0.9	0.06	GRPEL2	1711	549	933	898	193	596	729	1480	560	7242	1693	3063	2659	1101	2144	3124	1161	2006	1730
Mgmt	Mgmt	O-6-methylguanine-DNA methyltransferase [Source:MGI Symbol;Acc:MGI:96977]	0.48	0.54	0.41	MGMT	882	815	194	450	231	433	51	801	3366	389	956	468	1117	2810	1884	1482	609	709	1820
Cox6a1	Cox6a1	cytochrome c oxidase subunit VIa polypeptide 1 [Source:MGI Symbol;Acc:MGI:103099]	0.48	0.86	0.1	COX6A1	70666	17363	10897	14667	5826	5322	14501	9950	32639	7821	6084	51606	62908	5630	4245	44	8545	8697	7684
Tmem11	Tmem11	transmembrane protein 11 [Source:MGI Symbol;Acc:MGI:2144726]	0.48	0.85	0.11	TMEM11	2590	1197	1559	1804	436	1481	1398	3596	3671	781	857	1243	1532	2156	2099	2725	3298	3256	4636
Mrps7	Mrps7	mitchondrial ribosomal protein S7 [Source:MGI Symbol;Acc:MGI:1354367]	0.48	0.86	0.09	MRPS7	12729	3716	2300	4043	1131	4221	2283	2908	7048	4258	4159	6929	9694	4226	3554	3379	5201	6390	7661
Ippk	Ippk	inositol 1,3,4,5,6-pentakisphosphate 2-kinase [Source:MGI Symbol;Acc:MGI:1922928]	0.48	0.24	0.72	IPPK	988	595	819	597	863	439	1095	1368	1987	1837	820	1376	1175	979	1258	646	284	1480	800
Stub1	Stub1	STIP1 homology and U-Box containing protein 1 [Source:MGI Symbol;Acc:MGI:1891731]	0.48	0.44	0.52	STUB1	8538	4199	8101	9023	2834	7795	9570	4934	15050	1060	2081	6130	7341	6168	5193	4193	8058	3098	3247
Gnb2	Gnb2	guanine nucleotide binding protein (G protein), beta 2 [Source:MGI Symbol;Acc:MGI:95784]	0.48	0.32	0.63	GNB2	11751	5345	24506	27976	9337	9280	15903	16548	51503	4332	4369	14381	17228	18573	12899	27211	6407	9978	9076
Pgam1	Pgam1	phosphoglycerate mutase 1 [Source:MGI Symbol;Acc:MGI:97552]	0.48	0.28	0.67	PGAM1	301	91	101	84	44	83	400	16859	36381	28580	32476	5238	12281	5549	25457	1802	1043	25176	24634
Taco1	Taco1	translational activator of mitochondrially encoded cytochrome c oxidase I [Source:MGI Symbol;Acc:MGI:1917457]	0.48	0.16	0.79	TACO1	2665	1435	678	1088	210	4344	963	1484	8838	1527	2324	2670	3620	2043	1882	1829	881	3078	2825
Jund	Jund	jun D proto-oncogene [Source:MGI Symbol;Acc:MGI:96648]	0.48	0.3	0.65	JUND	5647	3494	18349	19293	3622	4943	5995	1934	28757	935	3257	2560	5763	17469	5624	4907	3040	4629	3764
Srek1ip1	Srek1ip1	splicing regulatory glutamine/lysine-rich protein 1interacting protein 1 [Source:MGI Symbol;Acc:MGI:1914538]	0.48	0.76	0.19	SREK1IP1	915	340	356	549	395	649	495	1737	303	6323	1547	654	1017	0	1405	2075	1419	2292	1147
Nit2	Nit2	nitrilase family, member 2 [Source:MGI Symbol;Acc:MGI:1261838]	0.48	0.7	0.25	NIT2	17361	8719	1022	1408	412	1921	671	3150	3380	7730	1364	4785	4225	2777	3617	2118	2506	6022	2351
Cln3	Cln3	ceroid lipofuscinosis, neuronal 3, juvenile (Batten, Spielmeyer-Vogt disease) [Source:MGI Symbol;Acc:MGI:107537]	0.47	0.49	0.46	CLN3	1342	897	1909	3202	888	576	1146	2663	7358	674	1960	1308	1937	5746	2539	2101	2882	148	3342
Rps2	Rps2	ribosomal protein S2 [Source:MGI Symbol;Acc:MGI:105110]	0.47	0.62	0.33	RPS2	895	365	382	2042	424	376	283	45690	268235	99530	115503	278341	302158	62969	70772	3787	122542	62137	38655
Acad9	Acad9	acyl-Coenzyme A dehydrogenase family, member 9 [Source:MGI Symbol;Acc:MGI:1914272]	0.47	0.83	0.12	ACAD9	11637	2159	2255	3139	732	4021	3632	3563	4493	3489	1227	2420	3039	2413	6257	5473	3290	2659	3793
Trpm7	Trpm7	transient receptor potential cation channel, subfamily M, member 7 [Source:MGI Symbol;Acc:MGI:1929996]	0.47	0.75	0.19	TRPM7	9883	3115	6990	6377	2322	6081	6671	8845	2458	14130	3311	2155	2633	1975	5533	6807	1454	7569	6052
Sigirr	Sigirr	single immunoglobulin and toll-interleukin 1 receptor (TIR) domain [Source:MGI Symbol;Acc:MGI:1344402]	0.47	0.97	-0.03	SIGIRR	8132	1306	2200	3210	290	416	135	253	5063	180	42	995	684	5433	4076	3460	9266	745	2903
Hdhd3	Hdhd3	haloacid dehalogenase-like hydrolase domain containing 3 [Source:MGI Symbol;Acc:MGI:1919998]	0.47	0.55	0.4	HDHD3	2262	1692	430	143	180	210	309	530	2885	262	960	1026	624	1332	1425	986	222	1552	2851
Cryl1	Cryl1	crystallin, lambda 1 [Source:MGI Symbol;Acc:MGI:1915881]	0.47	0.85	0.09	CRYL1	31169	1260	1363	1121	209	310	638	2558	1451	745	4222	312	211	2474	2335	899	87	873	370
Ngrn	Ngrn	neugrin, neurite outgrowth associated [Source:MGI Symbol;Acc:MGI:1933212]	0.47	0.6	0.35	NGRN	2574	996	2301	3065	787	1747	2648	2301	13134	6709	4459	10722	18294	6867	1275	2793	1241	3511	2034
Smim7	Smim7	small integral membrane protein 7 [Source:MGI Symbol;Acc:MGI:1914068]	0.47	0.72	0.22	SMIM7	4178	986	1861	1274	410	2510	1495	4187	3890	2246	1677	3131	3818	0	2246	2212	5232	2133	1528
Polr3k	Polr3k	polymerase (RNA) III (DNA directed) polypeptide K [Source:MGI Symbol;Acc:MGI:1914255]	0.47	0.46	0.48	POLR3K	975	390	888	1157	620	496	1232	2515	4968	1089	824	2179	3672	3587	887	1303	1578	2103	1583
Enox2	Enox2	ecto-NOX disulfide-thiol exchanger 2 [Source:MGI Symbol;Acc:MGI:2384799]	0.47	0.7	0.24	ENOX2	1532	660	1543	1356	107	875	888	2490	874	1991	444	575	543	714	961	1720	629	1893	378
St13	St13	suppression of tumorigenicity 13 [Source:MGI Symbol;Acc:MGI:1917606]	0.47	0.66	0.28	ST13	17961	10650	9612	12006	15427	7529	10690	25381	10143	25752	26537	7278	7193	4937	16386	2034	4767	14061	15500
Hps5	Hps5	Hermansky-Pudlak syndrome 5 homolog (human) [Source:MGI Symbol;Acc:MGI:2180307]	0.47	0.89	0.05	HPS5	4990	755	3170	4283	2736	1118	1994	3069	610	6265	1549	1751	1554	1382	1943	3732	1278	3083	2068
Dhfr	Dhfr	dihydrofolate reductase [Source:MGI Symbol;Acc:MGI:94890]	0.47	0.87	0.07	DHFR	4390	1156	166	941	195	156	166	3474	5573	4675	3404	2571	4044	1809	13116	263	1257	13550	8527
Itpa	Itpa	inosine triphosphatase (nucleoside triphosphate pyrophosphatase) [Source:MGI Symbol;Acc:MGI:96622]	0.47	0.67	0.27	ITPA	538	310	363	502	283	340	528	1069	4171	2717	1301	3213	5658	1976	1815	3502	2050	3118	1990
Pop1	Pop1	processing of precursor 1, ribonuclease P/MRP family, (S. cerevisiae) [Source:MGI Symbol;Acc:MGI:1914974]	0.47	0.8	0.14	POP1	1344	574	790	1560	407	313	972	962	1674	4133	516	1493	2572	1001	1643	4518	753	1623	1470
Surf2	Surf2	surfeit gene 2 [Source:MGI Symbol;Acc:MGI:98444]	0.47	0.49	0.45	SURF2	1456	527	1013	1889	666	992	1800	1719	4313	677	244	2513	3608	1046	878	1277	1378	766	1690
B3galt6	B3galt6	UDP-Gal:betaGal beta 1,3-galactosyltransferase, polypeptide 6 [Source:MGI Symbol;Acc:MGI:2152819]	0.47	0.6	0.33	B3GALT6	416	135	384	493	132	126	448	431	3168	1720	785	2379	2492	2375	1383	2974	869	1526	1880
Tmem208	Tmem208	transmembrane protein 208 [Source:MGI Symbol;Acc:MGI:1913570]	0.47	0.97	-0.03	TMEM208	7604	1836	2073	3470	553	912	1320	1095	3463	1360	1769	3505	5203	2448	1555	1502	4122	1873	2686
Gpr137b	Gpr137b	G protein-coupled receptor 137B [Source:MGI Symbol;Acc:MGI:1891463]	0.47	0.94	-0.01	GPR137B	2650	8	797	725	15	140	291	3438	1086	1046	161	1278	1423	1526	1778	725	313	1041	422
Lgmn	Lgmn	legumain [Source:MGI Symbol;Acc:MGI:1330838]	0.47	0.91	0.03	LGMN	63129	2940	11546	13233	2897	7649	9360	87844	4449	3620	4902	2716	2524	71	14482	2489	123	4935	6251
Rplp0	Rplp0	ribosomal protein, large, P0 [Source:MGI Symbol;Acc:MGI:1927636]	0.47	0.68	0.25	RPLP0	42948	11121	22682	83409	22520	18393	4854	97780	214880	157701	151204	275267	304618	104890	84848	3550	98182	94336	76981
Phlda3	Phlda3	pleckstrin homology-like domain, family A, member 3 [Source:MGI Symbol;Acc:MGI:1351485]	0.47	0	0.93	PHLDA3	281	21	1813	428	51	409	623	222	7373	2168	1388	1207	943	640	46	1790	58	2266	506
Bdh1	Bdh1	3-hydroxybutyrate dehydrogenase, type 1 [Source:MGI Symbol;Acc:MGI:1919161]	0.47	0.2	0.73	BDH1	11467	13311	215	1194	475	7616	3575	831	3995	1633	1220	1007	479	1408	2305	1219	0	373	1906
Nfs1	Nfs1	nitrogen fixation gene 1 (S. cerevisiae) [Source:MGI Symbol;Acc:MGI:1316706]	0.47	0.7	0.23	NFS1	12932	4400	2401	3293	2527	7113	2943	3450	3313	2485	4120	1879	1341	1450	3049	3120	1667	1899	4729
Snx6	Snx6	sorting nexin 6 [Source:MGI Symbol;Acc:MGI:1919433]	0.46	0.96	-0.03	SNX6	12075	850	4606	5144	1300	2167	2849	5082	2066	10192	13728	2713	4518	1655	10321	8587	1403	6788	5324
Lyrm2	Lyrm2	LYR motif containing 2 [Source:MGI Symbol;Acc:MGI:1917573]	0.46	0.9	0.02	LYRM2	2755	291	734	932	497	889	596	1349	1311	3423	1321	1356	1558	549	4156	1555	1029	3404	2744
Fkbp4	Fkbp4	FK506 binding protein 4 [Source:MGI Symbol;Acc:MGI:95543]	0.46	0.08	0.85	FKBP4	29601	14780	21797	18289	36652	35352	12187	17393	39809	16708	8177	8594	6294	1571	6746	6026	5582	22232	19825
Psph	Psph	phosphoserine phosphatase [Source:MGI Symbol;Acc:MGI:97788]	0.46	0.91	0.01	PSPH	2130	247	555	1460	656	340	1000	4017	1024	7008	4814	3288	2616	1089	2968	2005	680	3491	6086
Traf3ip2	Traf3ip2	TRAF3 interacting protein 2 [Source:MGI Symbol;Acc:MGI:2143599]	0.46	0.32	0.61	TRAF3IP2	519	264	1794	3440	378	469	976	1749	2841	3201	915	70	122	735	2992	1500	658	898	1589
Hebp1	Hebp1	heme binding protein 1 [Source:MGI Symbol;Acc:MGI:1333880]	0.46	0.57	0.36	HEBP1	11421	11233	1099	4876	220	523	1234	1843	4380	781	1222	405	252	2837	3257	2907	2707	1904	2418
Sfxn2	Sfxn2	sideroflexin 2 [Source:MGI Symbol;Acc:MGI:2137678]	0.46	0.61	0.32	SFXN2	1407	1262	538	610	117	166	422	670	2206	821	276	1351	1306	479	995	1105	2201	791	1563
Wdr61	Wdr61	WD repeat domain 61 [Source:MGI Symbol;Acc:MGI:1917493]	0.46	0.94	-0.02	WDR61	7940	3005	3358	3846	1854	1854	2599	5027	5116	0	2459	4612	4781	4292	4070	2912	3027	4838	2369
Snx17	Snx17	sorting nexin 17 [Source:MGI Symbol;Acc:MGI:2387801]	0.46	0.64	0.28	SNX17	7058	1101	7297	9220	2022	4843	5587	7809	9521	3623	7077	6075	5352	6569	6238	9867	4464	8100	6600
Ezr	Ezr	ezrin [Source:MGI Symbol;Acc:MGI:98931]	0.46	0.64	0.29	EZR	18996	354	29533	32173	849	4510	4037	5795	19172	56432	7394	4163	2708	7308	35520	36448	3081	21777	25934
Cnbp	Cnbp	cellular nucleic acid binding protein [Source:MGI Symbol;Acc:MGI:88431]	0.46	0.74	0.19	CNBP	14583	9179	12297	17622	5818	11923	8683	44971	12996	54088	21926	10638	14446	17747	27958	22427	16121	12417	19845
Sec23b	Sec23b	SEC23B (S. cerevisiae) [Source:MGI Symbol;Acc:MGI:1350925]	0.46	0.68	0.25	SEC23B	7679	5531	8483	8115	3365	2060	4675	6060	8046	6471	7541	4497	5471	1916	7667	8177	1593	10646	10936
Syngr2	Syngr2	synaptogyrin 2 [Source:MGI Symbol;Acc:MGI:1328324]	0.46	0.45	0.47	SYNGR2	4088	2298	5004	8056	564	5891	360	11131	22817	2966	5566	4355	2729	12028	15533	3096	4112	18302	13929
Sdc4	Sdc4	syndecan 4 [Source:MGI Symbol;Acc:MGI:1349164]	0.46	0.67	0.25	SDC4	13321	8890	7752	3422	1126	619	2058	11658	12671	24689	9883	683	1761	1507	17376	30195	124	4808	15980
Gpaa1	Gpaa1	GPI anchor attachment protein 1 [Source:MGI Symbol;Acc:MGI:1202392]	0.46	0.59	0.33	GPAA1	3115	1781	3390	3883	1415	2230	3043	2106	15856	1108	1664	6248	7799	14252	5104	8198	3900	7589	6733
Ddx27	Ddx27	DEAD (Asp-Glu-Ala-Asp) box polypeptide 27 [Source:MGI Symbol;Acc:MGI:2385884]	0.46	0.33	0.6	DDX27	2366	2041	3361	8123	2899	1398	3275	4048	13057	8645	6263	4885	4914	2956	5737	8693	2077	5619	13305
Mrps34	Mrps34	mitochondrial ribosomal protein S34 [Source:MGI Symbol;Acc:MGI:1930188]	0.46	0.85	0.08	MRPS34	6625	2492	1670	2975	1236	3189	1797	2797	14054	2537	2439	9802	14299	9803	5835	8288	15192	5190	5948
Polr2e	Polr2e	polymerase (RNA) II (DNA directed) polypeptide E [Source:MGI Symbol;Acc:MGI:1913670]	0.46	0.92	0	POLR2E	7676	1549	4204	6648	2187	4174	2890	8114	12892	2470	6562	3144	4824	8209	9731	14590	17569	6466	12843
Apool	Apool	apolipoprotein O-like [Source:MGI Symbol;Acc:MGI:1915367]	0.46	0.58	0.34	APOOL	4945	1454	942	1222	185	4011	285	1734	667	4182	397	322	317	298	380	501	471	3016	280
Hnrnpc	Hnrnpc	heterogeneous nuclear ribonucleoprotein C [Source:MGI Symbol;Acc:MGI:107795]	0.46	0.5	0.42	HNRNPC	7996	3313	8631	18399	4031	5682	8285	36653	44588	45037	58166	22162	32594	8647	36930	4510	40515	47020	38502
Emd	Emd	emerin [Source:MGI Symbol;Acc:MGI:108117]	0.46	0.5	0.42	EMD	2507	863	3448	5175	1029	2430	1981	4720	12244	1079	1444	1919	4274	0	5275	12578	2877	4068	5451
Syap1	Syap1	synapse associated protein 1 [Source:MGI Symbol;Acc:MGI:1914293]	0.46	0.8	0.12	SYAP1	6227	2707	3888	2276	1412	2446	2076	3730	4589	8187	4572	5077	4140	1010	8847	6056	587	9804	7392
Prdx5	Prdx5	peroxiredoxin 5 [Source:MGI Symbol;Acc:MGI:1859821]	0.46	0.83	0.09	PRDX5	219192	14356	8174	8591	5248	22417	11626	10530	24773	11902	7391	21353	20388	11166	18935	11555	33960	11647	17170
Uckl1	Uckl1	uridine-cytidine kinase 1-like 1 [Source:MGI Symbol;Acc:MGI:1915806]	0.46	0.43	0.49	UCKL1	2293	882	2103	5004	1031	2919	2186	1347	7021	1913	3954	2479	2588	4454	1630	5560	2500	1363	3963
Bsdc1	Bsdc1	BSD domain containing 1 [Source:MGI Symbol;Acc:MGI:1913466]	0.46	0.51	0.41	BSDC1	4734	2931	3572	4041	5189	2679	2908	2078	5733	4103	4858	3396	2531	2556	6012	6271	2165	3021	2366
Preb	Preb	prolactin regulatory element binding [Source:MGI Symbol;Acc:MGI:1355326]	0.46	0.72	0.2	PREB	6747	5691	3783	6505	1731	3066	4399	4955	8834	2312	15884	3393	3119	7576	4653	5848	2748	4251	7770
Iscu	Iscu	IscU iron-sulfur cluster scaffold homolog (E. coli) [Source:MGI Symbol;Acc:MGI:1913633]	0.46	0.89	0.02	ISCU	9235	3073	3198	3403	2022	3155	2475	3380	3850	2096	2475	2252	2950	5562	2216	2058	2701	4440	4948
Fbxl4	Fbxl4	F-box and leucine-rich repeat protein 4 [Source:MGI Symbol;Acc:MGI:2140367]	0.46	0.85	0.06	FBXL4	3634	990	1600	1317	315	945	1588	1423	200	3848	1598	1687	841	1240	1158	933	603	2485	422
Trappc6a	Trappc6a	trafficking protein particle complex 6A [Source:MGI Symbol;Acc:MGI:1914341]	0.46	0.94	-0.03	TRAPPC6A	2015	492	1026	1510	895	373	243	5295	3254	595	707	2531	263	10548	1587	90	1620	1036	716
Fuca2	Fuca2	fucosidase, alpha-L- 2, plasma [Source:MGI Symbol;Acc:MGI:1914098]	0.46	0.66	0.25	FUCA2	50509	283	4799	3094	1451	29278	2659	7503	8937	7625	10618	1474	3223	6338	13718	5589	1366	7666	10847
Sirt7	Sirt7	sirtuin 7 [Source:MGI Symbol;Acc:MGI:2385849]	0.46	0.64	0.27	SIRT7	3860	1697	2276	8407	459	602	2272	1844	4773	572	1065	2225	2204	4363	2381	72	2775	1960	3247
Dars2	Dars2	aspartyl-tRNA synthetase 2 (mitochondrial) [Source:MGI Symbol;Acc:MGI:2442510]	0.46	0.49	0.43	DARS2	1998	1336	933	1934	687	2007	1632	7242	5892	8616	2994	4114	2973	1984	2671	6314	1798	7329	7248
Cdk2ap2	Cdk2ap2	CDK2-associated protein 2 [Source:MGI Symbol;Acc:MGI:1098779]	0.46	0.52	0.4	CDK2AP2	2437	2001	3399	7336	366	1009	824	1595	7788	510	1017	1047	1408	3619	2771	5564	3094	2930	5832
Glb1	Glb1	galactosidase, beta 1 [Source:MGI Symbol;Acc:MGI:88151]	0.46	0.94	-0.03	GLB1	12243	1123	2706	3857	1124	1814	2113	7338	7899	2861	6990	3721	3953	5956	10685	5584	2916	6722	16277
Nucb1	Nucb1	nucleobindin 1 [Source:MGI Symbol;Acc:MGI:97388]	0.46	0.4	0.51	NUCB1	11667	10986	19380	12965	3116	8241	5191	15174	18292	6742	12777	7853	6403	11226	8662	14674	5326	10973	13198
Npl	Npl	N-acetylneuraminate pyruvate lyase [Source:MGI Symbol;Acc:MGI:1921341]	0.46	0.88	0.03	NPL	4105	103	216	716	664	93	300	1764	60	808	0	186	181	470	106	148	349	56	248
Cetn2	Cetn2	centrin 2 [Source:MGI Symbol;Acc:MGI:1347085]	0.46	0.95	-0.03	CETN2	4604	481	2390	2849	402	1178	1605	4352	2335	5794	2257	3612	7101	1712	2591	4709	1185	5461	4165
B4galt7	B4galt7	xylosylprotein beta1,4-galactosyltransferase, polypeptide 7 (galactosyltransferase I) [Source:MGI Symbol;Acc:MGI:2384987]	0.46	0.62	0.29	B4GALT7	1084	553	883	1408	598	483	1131	1641	2788	693	1158	1449	1419	1773	1490	3076	787	1761	1545
Nabp2	Nabp2	nucleic acid binding protein 2 [Source:MGI Symbol;Acc:MGI:1917167]	0.46	0.65	0.26	NABP2	3533	1952	2513	3970	1095	2007	3476	2423	5895	1704	1481	3666	6944	0	2153	5930	1413	3940	3284
Blvrb	Blvrb	biliverdin reductase B (flavin reductase (NADPH)) [Source:MGI Symbol;Acc:MGI:2385271]	0.45	0.29	0.62	BLVRB	2306	7120	1486	10382	215	676	406	4988	14070	1507	1287	1393	661	6239	3695	3062	1583	11759	3137
Ier2	Ier2	immediate early response 2 [Source:MGI Symbol;Acc:MGI:104815]	0.45	0.29	0.61	IER2	673	956	2754	3388	127	789	422	1194	25549	866	1352	2950	3811	15962	8935	3142	1483	3736	3024
Dhodh	Dhodh	dihydroorotate dehydrogenase [Source:MGI Symbol;Acc:MGI:1928378]	0.45	0.78	0.13	DHODH	1381	471	668	1298	225	905	925	1113	1660	726	928	1077	1171	1338	815	982	1691	1220	1797
B3gat3	B3gat3	beta-1,3-glucuronyltransferase 3 (glucuronosyltransferase I) [Source:MGI Symbol;Acc:MGI:1919977]	0.45	0.32	0.59	B3GAT3	4645	2420	3067	4842	641	2097	7342	1636	7844	751	1271	3731	3461	4283	1806	1272	1297	2343	1759
Tkt	Tkt	transketolase [Source:MGI Symbol;Acc:MGI:105992]	0.45	0.66	0.25	TKT	18766	10226	17211	31338	2282	2586	14110	49556	50352	28103	32627	17499	7209	22294	34564	40114	31926	97021	41558
Lipa	Lipa	lysosomal acid lipase A [Source:MGI Symbol;Acc:MGI:96789]	0.45	0.7	0.21	LIPA	14793	10336	3563	4182	353	1548	1267	65792	1976	22512	7623	1958	2123	4504	10431	3850	817	10662	4238
Nudt5	Nudt5	nudix (nucleoside diphosphate linked moiety X)-type motif 5 [Source:MGI Symbol;Acc:MGI:1858232]	0.45	0.96	-0.05	NUDT5	3462	880	1444	2637	461	646	1380	4978	4606	4948	3892	6952	8268	3187	4237	4039	2157	6931	6289
Tmem18	Tmem18	transmembrane protein 18 [Source:MGI Symbol;Acc:MGI:2387176]	0.45	0.3	0.61	TMEM18	997	306	689	487	1017	340	916	2186	4873	2125	2273	2032	2099	2342	2892	3381	3519	2057	1681
Rab3d	Rab3d	RAB3D, member RAS oncogene family [Source:MGI Symbol;Acc:MGI:97844]	0.45	0.01	0.89	RAB3D	384	241	2392	571	283	612	272	2738	15950	2262	996	1403	1313	820	221	3100	1670	2679	1467
Acss2	Acss2	acyl-CoA synthetase short-chain family member 2 [Source:MGI Symbol;Acc:MGI:1890410]	0.45	0.69	0.22	ACSS2	20422	7221	2775	1776	5102	3861	5578	3568	2079	17526	5806	1338	1708	3478	7927	3409	1115	3695	6430
Lamp1	Lamp1	lysosomal-associated membrane protein 1 [Source:MGI Symbol;Acc:MGI:96745]	0.45	0.74	0.16	LAMP1	85186	39151	53522	26700	31050	34254	22835	176737	19754	7622	15557	6459	9555	7212	11101	30676	4466	9161	24857
Psmd10	Psmd10	proteasome (prosome, macropain) 26S subunit, non-ATPase, 10 [Source:MGI Symbol;Acc:MGI:1858898]	0.45	0.99	-0.09	PSMD10	3304	641	1229	2319	941	646	855	5321	1779	5061	2740	2510	3465	4339	3088	4290	843	5895	2660
Tmem199	Tmem199	transmembrane protein 199 [Source:MGI Symbol;Acc:MGI:2144113]	0.45	0.67	0.23	TMEM199	1810	471	588	1015	770	509	1493	2994	2528	968	1172	1833	2194	1449	772	460	966	1618	3322
Lypla1	Lypla1	lysophospholipase 1 [Source:MGI Symbol;Acc:MGI:1344588]	0.45	0.76	0.14	LYPLA1	30209	7371	2541	2429	7547	4034	1477	7043	1415	20403	8130	3061	6402	5763	6741	1436	1983	12101	6159
Slc35a4	Slc35a4	solute carrier family 35, member A4 [Source:MGI Symbol;Acc:MGI:1915093]	0.45	0.49	0.42	SLC35A4	1786	416	2616	2866	283	1708	1532	5188	12566	1262	276	1223	2555	6007	6498	6861	1777	6135	10165
Tiparp	Tiparp	TCDD-inducible poly(ADP-ribose) polymerase [Source:MGI Symbol;Acc:MGI:2159210]	0.45	0.73	0.17	TIPARP	3236	314	2252	1144	1546	1148	1279	7085	1019	10967	980	593	909	2961	4252	5559	451	2327	1583
Rmnd5b	Rmnd5b	required for meiotic nuclear division 5 homolog B (S. cerevisiae) [Source:MGI Symbol;Acc:MGI:1913339]	0.45	0.14	0.76	RMND5B	2325	709	2516	3695	4160	1158	3204	1394	13227	889	1295	2241	3095	3370	3729	2338	980	2358	3749
Fam102b	Fam102b	family with sequence similarity 102, member B [Source:MGI Symbol;Acc:MGI:3036259]	0.45	0.14	0.76	FAM102B	978	29	1816	515	92	559	1627	6311	11382	317	440	901	1833	3450	2860	2452	0	1771	257
Sesn2	Sesn2	sestrin 2 [Source:MGI Symbol;Acc:MGI:2651874]	0.45	0.31	0.59	SESN2	1137	316	753	707	1475	276	804	1853	3609	1272	1517	762	567	1484	893	3396	261	623	1213
Osbpl9	Osbpl9	oxysterol binding protein-like 9 [Source:MGI Symbol;Acc:MGI:1923784]	0.45	0.84	0.06	OSBPL9	25435	9568	13645	9679	10688	8930	5794	8189	2338	15217	10532	4207	4472	3430	9362	6232	1715	10238	8285
Cdc25b	Cdc25b	cell division cycle 25B [Source:MGI Symbol;Acc:MGI:99701]	0.45	0.32	0.58	CDC25B	300	32	1719	6853	122	253	1290	8035	34880	3721	5502	1930	3024	952	6245	29573	515	23987	4810
Tmem55b	Tmem55b	transmembrane protein 55b [Source:MGI Symbol;Acc:MGI:2448501]	0.45	0.4	0.5	TMEM55B	2388	918	2430	4260	1120	952	3798	2893	5814	1233	2462	1734	2189	4743	3218	1558	1900	3226	2842
Ap5z1	Ap5z1	adaptor-related protein complex 5, zeta 1 subunit [Source:MGI Symbol;Acc:MGI:1924908]	0.45	0.23	0.67	AP5Z1	739	595	1063	2882	492	429	2009	1331	7577	588	588	1381	1121	0	1518	3436	1039	1414	3853
Dnajc14	Dnajc14	DnaJ (Hsp40) homolog, subfamily C, member 14 [Source:MGI Symbol;Acc:MGI:1921580]	0.45	0.45	0.45	DNAJC14	5510	2982	9578	9335	2665	3638	4975	4374	5918	4407	2001	5328	6877	2257	2680	1840	1146	2715	1846
Rbm42	Rbm42	RNA binding motif protein 42 [Source:MGI Symbol;Acc:MGI:1915285]	0.45	0.51	0.38	RBM42	4683	2703	6453	10362	2582	2729	3961	2899	12081	726	1971	3194	4886	7049	3786	8565	3596	9100	6540
4833439L19Rik	4833439L19Rik	RIKEN cDNA 4833439L19 gene [Source:MGI Symbol;Acc:MGI:1921162]	0.45	0.81	0.09	KIAA1191	28986	2427	5304	2070	1619	4667	5463	4573	5306	9900	8693	4691	7229	4344	9029	7598	990	8865	9116
Exosc4	Exosc4	exosome component 4 [Source:MGI Symbol;Acc:MGI:1923576]	0.45	0.98	-0.08	EXOSC4	2473	983	1035	1830	1073	969	969	1094	3951	445	543	3956	4978	7147	1945	1338	1869	1526	2250
Otub1	Otub1	OTU domain, ubiquitin aldehyde binding 1 [Source:MGI Symbol;Acc:MGI:2147616]	0.45	0.31	0.58	OTUB1	6338	1931	3153	4677	2346	3086	9067	5178	15612	3878	4176	4605	5193	5418	5460	9088	2760	6905	11838
Isg20	Isg20	interferon-stimulated protein [Source:MGI Symbol;Acc:MGI:1928895]	0.45	0.18	0.71	ISG20	123	84	2175	4504	2302	173	20	388	1919	288	486	66	88	353	304	1294	97	592	404
Pigq	Pigq	phosphatidylinositol glycan anchor biosynthesis, class Q [Source:MGI Symbol;Acc:MGI:1333114]	0.45	0.78	0.11	PIGQ	10593	2401	6175	7098	1378	3555	7813	6718	4587	177	371	3584	3248	2889	3480	4106	1011	1735	2051
Cfl1	Cfl1	cofilin 1, non-muscle [Source:MGI Symbol;Acc:MGI:101757]	0.45	0.35	0.55	CFL1	10764	5683	17766	44194	5263	4620	21523	71312	181529	26445	23026	59493	104546	112411	45919	62450	50433	59912	52215
Ivd	Ivd	isovaleryl coenzyme A dehydrogenase [Source:MGI Symbol;Acc:MGI:1929242]	0.45	0.25	0.65	IVD	17693	10486	3534	3018	1621	21109	4138	1803	8829	1533	3771	1814	1444	2225	4595	5003	1080	1745	3755
Snf8	Snf8	SNF8, ESCRT-II complex subunit, homolog (S. cerevisiae) [Source:MGI Symbol;Acc:MGI:1343161]	0.45	0.91	-0.01	SNF8	4700	1811	2505	4266	2458	1488	2802	2731	8046	1962	5025	7526	9548	4270	3465	2665	6564	7023	11826
Arf5	Arf5	ADP-ribosylation factor 5 [Source:MGI Symbol;Acc:MGI:99434]	0.45	0.73	0.17	ARF5	7127	3418	5864	9648	1992	4001	5344	5338	16251	3744	3502	17482	18133	10320	7647	4455	4397	3721	7730
Gpd1l	Gpd1l	glycerol-3-phosphate dehydrogenase 1-like [Source:MGI Symbol;Acc:MGI:1289257]	0.45	0.12	0.77	GPD1L	1698	787	2312	3353	197	2756	3520	10134	3595	1524	1398	1660	1380	856	1338	2391	1490	1694	924
Sdhc	Sdhc	succinate dehydrogenase complex, subunit C, integral membrane protein [Source:MGI Symbol;Acc:MGI:1913302]	0.45	0.52	0.37	SDHC	28022	7702	4207	4067	1993	22574	3860	9715	4791	8462	7412	2457	2715	4051	5033	512	761	9651	3614
Trim25	Trim25	tripartite motif-containing 25 [Source:MGI Symbol;Acc:MGI:102749]	0.45	0.4	0.49	TRIM25	2613	3345	4480	4320	422	1791	397	13728	13970	9172	5806	1949	1453	5815	9584	16098	4547	7778	8178
Trap1	Trap1	TNF receptor-associated protein 1 [Source:MGI Symbol;Acc:MGI:1915265]	0.45	0.69	0.2	TRAP1	32134	16403	6115	9720	9908	14908	7157	13914	18534	10872	17537	16647	9179	8492	15690	4481	17291	8436	21953
Letm1	Letm1	leucine zipper-EF-hand containing transmembrane protein 1 [Source:MGI Symbol;Acc:MGI:1932557]	0.45	0.46	0.43	LETM1	14860	8992	6105	7219	2995	13617	8119	4266	8286	3618	2835	4319	3070	1116	6253	6824	1390	4624	7276
Aga	Aga	aspartylglucosaminidase [Source:MGI Symbol;Acc:MGI:104873]	0.45	0.84	0.05	AGA	4845	1178	1931	1672	585	2300	598	1554	986	1092	1188	956	1041	1463	676	491	893	2378	895
Gm2a	Gm2a	GM2 ganglioside activator protein [Source:MGI Symbol;Acc:MGI:95762]	0.45	0.78	0.11	GM2A	10643	3110	3447	11141	7742	792	2096	20617	4593	5507	3361	2020	1641	4387	8927	3362	2877	3481	6707
Mecr	Mecr	mitochondrial trans-2-enoyl-CoA reductase [Source:MGI Symbol;Acc:MGI:1349441]	0.45	0.83	0.06	MECR	4848	2020	872	1685	768	1425	1164	1722	1410	1900	754	1674	1184	562	824	1645	3240	980	719
Rpp40	Rpp40	ribonuclease P 40 subunit [Source:MGI Symbol;Acc:MGI:1346084]	0.45	0.89	0	RPP40	1126	437	219	537	383	243	283	1286	714	559	694	810	1029	538	425	685	518	689	751
Nmd3	Nmd3	NMD3 homolog (S. cerevisiae) [Source:MGI Symbol;Acc:MGI:2140103]	0.45	0.56	0.34	NMD3	3421	2209	1926	3883	3695	1974	2054	5708	4905	9956	7198	3142	3724	2353	8565	3281	1371	5252	5459
Fkbp8	Fkbp8	FK506 binding protein 8 [Source:MGI Symbol;Acc:MGI:1341070]	0.44	0.74	0.15	FKBP8	24370	16629	12810	17577	8242	7522	18025	8672	27236	2155	9627	14345	11601	34582	19057	16572	7226	6002	8585
Sat1	Sat1	spermidine/spermine N1-acetyl transferase 1 [Source:MGI Symbol;Acc:MGI:98233]	0.44	0.99	-0.11	SAT1	18319	1391	5181	9720	171	945	2005	12994	1861	5310	46235	1362	1141	14127	16485	3550	5220	9610	5893
Poldip2	Poldip2	polymerase (DNA-directed), delta interacting protein 2 [Source:MGI Symbol;Acc:MGI:1915061]	0.44	0.33	0.56	POLDIP2	11333	4792	3174	2581	8394	8075	4944	5217	17258	6823	5829	4545	4683	4675	5191	0	5919	11529	17508
Myg1	Myg1	melanocyte proliferating gene 1 [Source:MGI Symbol;Acc:MGI:1929864]	0.44	0.87	0.02	C12orf10	3375	1137	1962	3565	1205	979	2118	2197	5380	961	1313	6992	6695	2878	2561	3255	2759	3603	3027
Grina	Grina	glutamate receptor, ionotropic, N-methyl D-aspartate-associated protein 1 (glutamate binding) [Source:MGI Symbol;Acc:MGI:1913418]	0.44	0.32	0.57	GRINA	27761	8884	5887	7647	19341	4320	27251	5622	49038	5444	4347	5399	2858	40877	7825	15162	2279	6859	6470
Snrpg	Snrpg	small nuclear ribonucleoprotein polypeptide G [Source:MGI Symbol;Acc:MGI:1915261]	0.44	0.63	0.26	SNRPG	568	160	405	1231	378	193	190	1931	4895	6131	4537	4713	8709	4982	1477	878	1953	5747	2054
Evl	Evl	Ena-vasodilator stimulated phosphoprotein [Source:MGI Symbol;Acc:MGI:1194884]	0.44	0.2	0.69	EVL	486	148	3518	20513	2378	1608	8380	1030	30766	719	1307	4325	3832	16041	46	3523	4159	1342	84
Ctns	Ctns	cystinosis, nephropathic [Source:MGI Symbol;Acc:MGI:1932872]	0.44	0.57	0.32	CTNS	1119	644	1053	958	563	672	1137	2459	1934	365	805	714	848	568	1121	1900	212	1138	1765
Tmem205	Tmem205	transmembrane protein 205 [Source:MGI Symbol;Acc:MGI:3045495]	0.44	0.17	0.72	TMEM205	16228	23978	3963	692	6541	2456	1144	1672	19803	696	2079	5739	2344	7869	1648	1188	4648	4634	1982
Mtmr11	Mtmr11	myotubularin related protein 11 [Source:MGI Symbol;Acc:MGI:2652817]	0.44	0.83	0.05	MTMR11	5918	76	822	385	268	419	1115	135	1073	1386	405	68	1153	3071	121	1848	16	3812	222
Tor2a	Tor2a	torsin family 2, member A [Source:MGI Symbol;Acc:MGI:1353596]	0.44	0.88	0.01	TOR2A	4004	2460	2232	3593	992	706	1491	2352	2420	216	403	514	430	6854	1269	1050	911	612	552
Pex2	Pex2	peroxisomal biogenesis factor 2 [Source:MGI Symbol;Acc:MGI:107486]	0.44	0.84	0.04	PEX2	6484	2575	2335	2360	636	2646	1555	3329	710	3910	1704	920	1348	0	3419	2310	1093	2593	1444
Slc35a3	Slc35a3	solute carrier family 35 (UDP-N-acetylglucosamine (UDP-GlcNAc) transporter), member 3 [Source:MGI Symbol;Acc:MGI:1917648]	0.44	0.81	0.07	SLC35A3	5348	1395	1008	829	1353	446	689	7776	437	7344	2054	789	769	1958	5087	3243	379	2889	1467
Hagh	Hagh	hydroxyacyl glutathione hydrolase [Source:MGI Symbol;Acc:MGI:95745]	0.44	0.52	0.36	HAGH	33782	20013	2638	4307	18024	4520	5593	2832	5263	556	3516	2991	5189	1620	1533	3204	1544	2450	1716
Rps23	Rps23	ribosomal protein S23 [Source:MGI Symbol;Acc:MGI:1913725]	0.44	0.48	0.4	RPS23	185	74	184	658	131	70	117	38284	38688	73696	56006	49306	39763	30685	16527	13735	28082	27749	14937
Mybbp1a	Mybbp1a	MYB binding protein (P160) 1a [Source:MGI Symbol;Acc:MGI:106181]	0.44	0.31	0.57	MYBBP1A	5226	5548	8915	27500	3680	7739	6995	17772	14797	2275	2541	4416	3945	1071	5362	10803	5414	6027	6078
Them4	Them4	thioesterase superfamily member 4 [Source:MGI Symbol;Acc:MGI:1923028]	0.44	0.54	0.34	THEM4	2407	760	308	145	942	679	1124	680	840	1875	472	993	85	224	1114	438	925	1301	526
U2af2	U2af2	U2 small nuclear ribonucleoprotein auxiliary factor (U2AF) 2 [Source:MGI Symbol;Acc:MGI:98886]	0.44	0.39	0.48	U2AF2	5850	2657	8060	18263	3407	4134	8466	9301	37062	4385	9974	6368	10202	12432	16589	28342	7900	19797	23311
Hibadh	Hibadh	3-hydroxyisobutyrate dehydrogenase [Source:MGI Symbol;Acc:MGI:1889802]	0.44	0.67	0.21	HIBADH	39456	16025	4921	3515	1768	15764	3257	6099	2432	10685	5774	2667	3798	2897	5885	2767	1069	6002	3657
Snx1	Snx1	sorting nexin 1 [Source:MGI Symbol;Acc:MGI:1928395]	0.44	0.45	0.42	SNX1	12050	1099	8219	8543	14787	2220	5783	9749	7247	7130	5985	2411	1912	2154	6669	8952	4965	7620	4610
Rab11fip3	Rab11fip3	RAB11 family interacting protein 3 (class II) [Source:MGI Symbol;Acc:MGI:2444431]	0.44	0.49	0.39	RAB11FIP3	12924	943	4148	1136	2475	4394	10180	1152	6505	778	4565	1334	2057	3340	3883	6668	0	2210	1265
Lgals3bp	Lgals3bp	lectin, galactoside-binding, soluble, 3 binding protein [Source:MGI Symbol;Acc:MGI:99554]	0.44	0.34	0.54	LGALS3BP	4136	6715	12214	17971	859	3558	1594	11495	32925	19151	35711	16680	14297	1117	12585	30872	75	13560	10541
Gpbp1l1	Gpbp1l1	GC-rich promoter binding protein 1-like 1 [Source:MGI Symbol;Acc:MGI:1924360]	0.44	0.78	0.1	GPBP1L1	4978	2243	4287	5744	3775	3079	2279	4045	3791	16675	8125	4093	4575	7284	10677	7386	5449	4466	5468
Cox15	Cox15	cytochrome c oxidase assembly protein 15 [Source:MGI Symbol;Acc:MGI:1920112]	0.44	0.67	0.21	COX15	4612	1543	1371	1506	515	3169	1327	5408	2359	10720	3163	2770	1388	899	5514	4273	1869	5997	5243
Rara	Rara	retinoic acid receptor, alpha [Source:MGI Symbol;Acc:MGI:97856]	0.44	0.21	0.66	RARA	740	1099	3583	4290	1056	915	861	2562	10245	644	1183	810	1038	6150	794	2459	2291	1511	1609
Pias3	Pias3	protein inhibitor of activated STAT 3 [Source:MGI Symbol;Acc:MGI:1913126]	0.44	0.1	0.78	PIAS3	741	374	2146	1828	334	1092	1638	1182	12632	1615	1027	894	1657	2769	4913	3903	166	2720	2279
Coq4	Coq4	coenzyme Q4 homolog (yeast) [Source:MGI Symbol;Acc:MGI:1098826]	0.44	0.27	0.61	COQ4	2272	431	495	491	2833	799	698	927	5937	605	683	2283	2248	1564	2431	2791	1911	2511	1623
Ddrgk1	Ddrgk1	DDRGK domain containing 1 [Source:MGI Symbol;Acc:MGI:1924256]	0.44	0.82	0.05	DDRGK1	15511	8171	6601	5705	2370	3934	4023	3621	6437	1223	4188	4934	5598	2746	5184	6346	3866	5048	5410
Scand1	Scand1	SCAN domain-containing 1 [Source:MGI Symbol;Acc:MGI:1343132]	0.44	0.78	0.09	SCAND1	3685	418	1981	5341	2160	579	660	189	6393	85	1255	2586	4042	7876	3203	5011	2097	1618	3437
Mocs2	Mocs2	molybdenum cofactor synthesis 2 [Source:MGI Symbol;Acc:MGI:1336894]	0.44	0.7	0.18	MOCS2	9872	5316	2274	1594	502	1791	2427	1461	2617	2429	1536	581	1093	678	2602	4249	1947	3220	3397
Hddc3	Hddc3	HD domain containing 3 [Source:MGI Symbol;Acc:MGI:1915945]	0.44	0.41	0.46	HDDC3	650	63	320	270	270	343	682	2126	3270	726	984	2205	1588	2020	1195	503	1948	1924	887
Aagab	Aagab	alpha- and gamma-adaptin binding protein [Source:MGI Symbol;Acc:MGI:1914189]	0.44	0.55	0.32	AAGAB	2308	931	1129	1774	1151	975	2440	4656	5677	5356	1446	2806	3840	1991	5217	3727	1271	9763	5413
Mvk	Mvk	mevalonate kinase [Source:MGI Symbol;Acc:MGI:107624]	0.44	0.61	0.26	MVK	1745	880	1564	930	620	473	1358	1474	3562	1602	1271	1804	2136	1617	2355	1177	483	6068	3628
Ak2	Ak2	adenylate kinase 2 [Source:MGI Symbol;Acc:MGI:87978]	0.44	0.53	0.34	AK2	9766	8738	1757	5404	5894	2926	1117	12500	8787	22986	10701	3608	3642	8908	9087	7209	14315	7426	5699
Mrpl20	Mrpl20	mitochondrial ribosomal protein L20 [Source:MGI Symbol;Acc:MGI:2137221]	0.44	0.84	0.03	MRPL20	10100	2260	2011	3293	4095	2277	2469	2678	8173	2148	956	8066	10239	5757	4104	5	9650	3874	4922
Ascc1	Ascc1	activating signal cointegrator 1 complex subunit 1 [Source:MGI Symbol;Acc:MGI:1916340]	0.44	0.7	0.17	ASCC1	8930	684	2629	2460	6013	1621	1177	4411	1678	4571	1820	1160	1163	1284	3331	2650	1413	3404	2808
Copz1	Copz1	coatomer protein complex, subunit zeta 1 [Source:MGI Symbol;Acc:MGI:1929063]	0.44	0.69	0.18	COPZ1	5036	4739	3939	4833	1727	1877	2588	9427	10738	11437	8945	6570	10968	10045	8177	11683	6303	20399	9847
Pgm3	Pgm3	phosphoglucomutase 3 [Source:MGI Symbol;Acc:MGI:97566]	0.43	0.85	0.02	PGM3	3337	1353	1602	1160	854	576	1122	1890	665	9314	12017	2291	2935	487	4705	5306	917	4690	4893
Mtrf1l	Mtrf1l	mitochondrial translational release factor 1-like [Source:MGI Symbol;Acc:MGI:1918830]	0.43	0.64	0.23	MTRF1L	822	314	566	965	186	756	614	521	598	3708	3356	965	704	444	1284	142	206	1873	1202
Polr2g	Polr2g	polymerase (RNA) II (DNA directed) polypeptide G [Source:MGI Symbol;Acc:MGI:1914960]	0.43	0.78	0.09	POLR2G	4522	654	2536	5155	1500	2110	3328	2988	9426	4846	1814	12103	15535	5114	2944	3673	6033	5252	4038
Ctdnep1	Ctdnep1	CTD nuclear envelope phosphatase 1 [Source:MGI Symbol;Acc:MGI:1914431]	0.43	0.11	0.76	CTDNEP1	3000	1922	6061	8534	2872	6897	4028	6544	13959	1036	5904	2594	3219	0	5312	3044	2932	5721	2542
Dhdds	Dhdds	dehydrodolichyl diphosphate synthase [Source:MGI Symbol;Acc:MGI:1914672]	0.43	0.73	0.14	DHDDS	3366	1205	2481	2648	1158	1461	2908	4349	3288	1239	1553	1163	1293	1202	2895	3642	2335	1500	4206
Mettl21a	Mettl21a	methyltransferase like 21A [Source:MGI Symbol;Acc:MGI:1914349]	0.43	0.59	0.28	METTL21A	546	340	585	673	153	386	503	1715	575	7073	3115	497	466	0	1078	1086	1809	1051	1439
Eml3	Eml3	echinoderm microtubule associated protein like 3 [Source:MGI Symbol;Acc:MGI:2387612]	0.43	0.38	0.49	EML3	1717	1982	3864	8714	549	1045	1705	2761	7084	1553	1267	1382	1815	4843	1581	5980	1246	1919	2493
Khk	Khk	ketohexokinase [Source:MGI Symbol;Acc:MGI:1096353]	0.43	0.8	0.07	KHK	77327	18218	1158	1551	175	789	568	2520	1411	314	7161	1144	706	472	1444	1158	0	740	734
Vti1b	Vti1b	vesicle transport through interaction with t-SNAREs 1B [Source:MGI Symbol;Acc:MGI:1855688]	0.43	0.51	0.36	VTI1B	9040	2707	5876	5536	2131	5306	9279	6235	6976	3612	3700	6811	6135	3653	4306	2994	3277	4848	5301
Dnaja1	Dnaja1	DnaJ (Hsp40) homolog, subfamily A, member 1 [Source:MGI Symbol;Acc:MGI:1270129]	0.43	0.79	0.08	DNAJA1	4329	2325	2543	2745	1505	945	3021	4474	14650	22737	8217	14944	22601	12851	10980	18408	4410	31689	23268
Ftsj3	Ftsj3	FtsJ homolog 3 (E. coli) [Source:MGI Symbol;Acc:MGI:1860295]	0.43	0.14	0.72	FTSJ3	2018	3718	3202	9995	3895	3149	3257	6917	24695	3750	3733	11663	9878	1665	4549	4575	3859	7681	7909
Cmtm6	Cmtm6	CKLF-like MARVEL transmembrane domain containing 6 [Source:MGI Symbol;Acc:MGI:2447165]	0.43	0.89	-0.03	CMTM6	5212	2277	2955	2654	542	835	481	4972	1755	23221	6358	2524	6103	6856	22806	12670	1801	7992	6938
Nup210	Nup210	nucleoporin 210 [Source:MGI Symbol;Acc:MGI:1859555]	0.43	0.31	0.55	NUP210	883	1612	4623	25875	849	443	4001	7296	23838	5827	8855	3836	593	9715	17816	31	4074	21364	8545
Polr1c	Polr1c	polymerase (RNA) I polypeptide C [Source:MGI Symbol;Acc:MGI:103288]	0.43	0.86	0	POLR1C	5608	1355	2963	4459	3729	1055	1521	4185	2005	5935	1326	3524	3416	6202	2459	1211	2035	1230	1961
Msrb1	Msrb1	methionine sulfoxide reductase B1 [Source:MGI Symbol;Acc:MGI:1351642]	0.43	0.48	0.38	MSRB1	14109	12794	2259	2628	220	5029	795	2845	5102	307	3093	1196	1613	0	2498	1906	5379	2312	1649
Plscr1	Plscr1	phospholipid scramblase 1 [Source:MGI Symbol;Acc:MGI:893575]	0.43	0.7	0.16	PLSCR1	4554	589	4611	1538	29	1075	197	567	1226	8070	1509	84	1064	2910	3708	3393	1655	5349	1938
Ppib	Ppib	peptidylprolyl isomerase B [Source:MGI Symbol;Acc:MGI:97750]	0.43	0.84	0.02	PPIB	28263	17654	18508	22209	2668	5216	6801	23123	38342	17723	44694	40812	49181	19396	25791	8411	53106	28111	26145
C1galt1	C1galt1	core 1 synthase, glycoprotein-N-acetylgalactosamine 3-beta-galactosyltransferase, 1 [Source:MGI Symbol;Acc:MGI:2151071]	0.43	0.95	-0.08	C1GALT1	4067	1804	2162	2434	907	1122	821	1801	279	2426	11267	1820	1342	554	2294	1376	296	4440	4235
Nubpl	Nubpl	nucleotide binding protein-like [Source:MGI Symbol;Acc:MGI:1924076]	0.43	0.74	0.12	NUBPL	1774	525	443	376	624	739	234	538	152	3497	2727	971	830	167	896	1110	623	1373	633
Scyl1	Scyl1	SCY1-like 1 (S. cerevisiae) [Source:MGI Symbol;Acc:MGI:1931787]	0.43	0.3	0.56	SCYL1	6450	3437	9071	6801	2749	6870	6812	3905	14826	2587	8001	2700	3827	4303	5093	9206	1333	3971	10838
Cope	Cope	coatomer protein complex, subunit epsilon [Source:MGI Symbol;Acc:MGI:1891702]	0.43	0.88	-0.02	COPE	13657	7915	8226	10196	2982	7196	6315	8393	20645	991	6197	13805	16005	17736	5473	6099	44354	3062	4821
Mrps17	Mrps17	mitochondrial ribosomal protein S17 [Source:MGI Symbol;Acc:MGI:1913508]	0.43	0.92	-0.06	MRPS17	4020	1376	1774	2248	907	2007	1385	2982	1022	5876	1121	4967	5361	2304	1492	604	1793	413	2190
Map3k3	Map3k3	mitogen-activated protein kinase kinase kinase 3 [Source:MGI Symbol;Acc:MGI:1346874]	0.43	0.17	0.69	MAP3K3	2105	823	7515	5268	1214	3375	2268	3970	7846	1168	2173	1944	3202	1560	1184	4953	1019	2297	947
Raly	Raly	hnRNP-associated with lethal yellow [Source:MGI Symbol;Acc:MGI:97850]	0.43	0.74	0.12	RALY	12756	3501	12401	18890	3209	6308	5688	10726	16800	5846	10694	5156	5945	5643	11639	26105	8175	9309	21497
Tomm20	Tomm20	translocase of outer mitochondrial membrane 20 homolog (yeast) [Source:MGI Symbol;Acc:MGI:1915202]	0.43	0.93	-0.07	TOMM20	447	63	108	234	122	116	166	4919	4922	43603	59059	35325	30133	22657	19519	4191	6241	17072	15321
Snn	Snn	stannin [Source:MGI Symbol;Acc:MGI:1276549]	0.43	0.34	0.52	SNN	1294	13	1140	5010	849	466	2904	120	2480	1759	1323	1491	1742	1904	1605	1511	205	332	959
Mrpl40	Mrpl40	mitochondrial ribosomal protein L40 [Source:MGI Symbol;Acc:MGI:1332635]	0.43	0.95	-0.09	MRPL40	3725	1085	1490	2414	1349	1881	1387	2521	1901	3528	2129	1536	2173	2608	2184	2761	3241	1577	3299
Spns1	Spns1	spinster homolog 1 [Source:MGI Symbol;Acc:MGI:1920908]	0.43	0.24	0.61	SPNS1	3488	2100	5571	4567	971	2397	5507	1980	8157	772	2438	3258	3680	4196	33	58	1379	87	101
1110004F10Rik	1110004F10Rik	RIKEN cDNA 1110004F10 gene [Source:MGI Symbol;Acc:MGI:1929274]	0.43	0.78	0.08	C11orf58	4009	1374	2870	3721	2465	2060	3275	7381	3960	21548	9135	5243	7151	4919	12313	5564	4832	14413	14111
Aph1a	Aph1a	anterior pharynx defective 1a homolog (C. elegans) [Source:MGI Symbol;Acc:MGI:2385110]	0.43	0.39	0.47	APH1A	789	557	1184	822	112	749	561	4710	26355	11983	7629	9925	20487	25048	9623	11954	8365	9039	7204
Lrp10	Lrp10	low-density lipoprotein receptor-related protein 10 [Source:MGI Symbol;Acc:MGI:1929480]	0.43	0.45	0.4	LRP10	8298	3982	18032	21103	1519	6897	2879	6000	25792	4257	9211	1236	2126	5552	23020	22628	704	24681	6063
Slc30a6	Slc30a6	solute carrier family 30 (zinc transporter), member 6 [Source:MGI Symbol;Acc:MGI:2386741]	0.43	0.96	-0.1	SLC30A6	2115	812	1272	1322	619	769	919	1104	908	6352	3095	4061	2164	508	5243	3850	499	5073	4902
Mbtps1	Mbtps1	membrane-bound transcription factor peptidase, site 1 [Source:MGI Symbol;Acc:MGI:1927235]	0.43	0.22	0.63	MBTPS1	6312	4873	14252	9984	3005	5372	7638	8378	17355	12762	14459	3543	6127	4006	14137	14064	4868	11284	9561
Chchd4	Chchd4	coiled-coil-helix-coiled-coil-helix domain containing 4 [Source:MGI Symbol;Acc:MGI:1919420]	0.43	0.82	0.04	CHCHD4	3699	650	767	904	442	1088	1285	2599	1448	1494	1192	1478	1455	1528	1579	967	1675	2164	1155
Pfdn4	Pfdn4	prefoldin 4 [Source:MGI Symbol;Acc:MGI:1923512]	0.43	0.7	0.16	PFDN4	1061	350	832	1242	602	559	967	2095	2474	3616	5738	3010	3038	1907	1184	2133	2882	2189	1863
Snrpa1	Snrpa1	small nuclear ribonucleoprotein polypeptide A' [Source:MGI Symbol;Acc:MGI:1916231]	0.43	0.34	0.52	SNRPA1	1579	812	1995	4387	2275	1341	1619	4603	5887	5143	5106	5143	4787	4607	750	648	1497	4272	742
Lamtor4	Lamtor4	late endosomal/lysosomal adaptor, MAPK and MTOR activator 4 [Source:MGI Symbol;Acc:MGI:1913346]	0.43	0.92	-0.07	LAMTOR4	6044	2361	1895	3466	310	1947	1661	1719	6187	1210	1474	12693	14922	0	2036	1917	6893	2858	1606
C330007P06Rik	C330007P06Rik	RIKEN cDNA C330007P06 gene [Source:MGI Symbol;Acc:MGI:1924894]	0.43	0.48	0.37	CXorf56	250	89	270	199	37	80	280	3100	2539	2863	785	2523	3010	421	1366	1634	1956	2373	1531
Ube2v1	Ube2v1	ubiquitin-conjugating enzyme E2 variant 1 [Source:MGI Symbol;Acc:MGI:1913839]	0.43	0.1	0.76	UBE2V1	696	487	850	1110	402	805	1285	1227	21652	11128	12590	353	199	11430	236	363	9440	158	260
Stk16	Stk16	serine/threonine kinase 16 [Source:MGI Symbol;Acc:MGI:1313271]	0.43	0.85	0	STK16	12719	4438	2976	3870	3684	1837	3080	1256	1855	1105	2170	1288	985	1948	3588	1489	790	1419	1465
Ppp4c	Ppp4c	protein phosphatase 4, catalytic subunit [Source:MGI Symbol;Acc:MGI:1891763]	0.43	0.4	0.45	PPP4C	4623	1901	5275	14120	7689	1737	2129	7787	17089	3629	7254	8635	13023	11017	6197	10222	3439	5629	4503
Gdi2	Gdi2	guanosine diphosphate (GDP) dissociation inhibitor 2 [Source:MGI Symbol;Acc:MGI:99845]	0.43	0.9	-0.05	GDI2	30512	15023	20129	32917	15239	13171	17712	64237	13659	42166	25775	19482	20992	25646	34555	19920	5366	21731	36258
Ndufb4	Ndufb4	NADH dehydrogenase (ubiquinone) 1 beta subcomplex 4 [Source:MGI Symbol;Acc:MGI:1915444]	0.43	0.77	0.08	NDUFB4	931	101	93	134	83	356	166	389	11447	7880	2626	6807	7500	7670	5358	0	26527	6926	6286
Ap5b1	Ap5b1	adaptor-related protein complex 5, beta 1 subunit [Source:MGI Symbol;Acc:MGI:2685808]	0.43	0.27	0.58	AP5B1	558	302	1148	2254	1302	383	428	2102	4193	2727	472	495	706	0	3606	3384	580	1597	1906
Chmp2a	Chmp2a	charged multivesicular body protein 2A [Source:MGI Symbol;Acc:MGI:1916203]	0.43	0.96	-0.11	CHMP2A	12112	4204	7768	8017	5777	5163	4809	10761	9743	3096	2648	17165	9521	9677	6928	4805	6723	6354	6349
Pak4	Pak4	p21 protein (Cdc42/Rac)-activated kinase 4 [Source:MGI Symbol;Acc:MGI:1917834]	0.43	0.17	0.68	PAK4	1750	751	5403	1255	1197	602	651	912	19034	595	2039	1114	1518	1764	2795	8665	580	8998	8059
Fcf1	Fcf1	FCF1 small subunit (SSU) processome component homolog (S. cerevisiae) [Source:MGI Symbol;Acc:MGI:1920986]	0.43	0.6	0.26	FCF1	1251	642	811	1982	1297	573	481	2264	2233	5962	2011	3016	2170	855	3053	2063	2133	4823	2395
Llph	Llph	LLP homolog, long-term synaptic facilitation (Aplysia) [Source:MGI Symbol;Acc:MGI:1913475]	0.43	0.79	0.06	LLPH	255	101	173	320	56	143	157	853	2507	2233	1219	2607	4463	2204	1294	713	3138	2776	1184
Il13ra1	Il13ra1	interleukin 13 receptor, alpha 1 [Source:MGI Symbol;Acc:MGI:105052]	0.43	0.79	0.06	IL13RA1	6972	1173	2579	999	139	2630	307	12284	2946	7197	18423	320	461	4802	6863	6745	361	10794	3697
Scfd1	Scfd1	Sec1 family domain containing 1 [Source:MGI Symbol;Acc:MGI:1924233]	0.43	0.93	-0.08	SCFD1	5725	3539	4325	4655	2989	2440	3250	3976	1206	6105	15437	4335	4781	1510	3890	4302	1425	4353	4812
Chmp5	Chmp5	charged multivesicular body protein 5 [Source:MGI Symbol;Acc:MGI:1924209]	0.43	0.75	0.1	CHMP5	8495	2773	7502	4586	3012	2114	4778	5182	3741	10339	5318	7787	7973	2969	7630	2580	752	6354	3686
Atp5sl	Atp5sl	ATP5S-like [Source:MGI Symbol;Acc:MGI:1913599]	0.43	0.72	0.13	ATP5SL	3300	1123	784	2908	1627	2210	2098	1880	5068	1413	3393	2637	3049	4015	3673	4478	0	6150	6228
Dohh	Dohh	deoxyhypusine hydroxylase/monooxygenase [Source:MGI Symbol;Acc:MGI:1915964]	0.43	0.75	0.1	DOHH	3576	1194	2044	2875	1276	2184	2913	2920	1700	101	315	497	1000	936	618	1911	892	597	2016
Pqlc2	Pqlc2	PQ loop repeat containing 2 [Source:MGI Symbol;Acc:MGI:2384837]	0.42	0.81	0.04	PQLC2	1101	546	559	1179	100	396	687	251	1982	313	522	838	909	3403	1424	1347	258	873	1658
Rfk	Rfk	riboflavin kinase [Source:MGI Symbol;Acc:MGI:1914688]	0.42	0.81	0.03	RFK	5112	1205	3416	2057	1709	2370	1610	4461	643	4395	2776	903	1428	925	2418	2169	1103	6864	1537
Sgpp1	Sgpp1	sphingosine-1-phosphate phosphatase 1 [Source:MGI Symbol;Acc:MGI:2135760]	0.42	0.93	-0.08	SGPP1	7091	2769	2319	3191	1387	1398	1963	5670	282	3495	2017	1299	1161	211	2151	4452	42	4338	1574
Wdr34	Wdr34	WD repeat domain 34 [Source:MGI Symbol;Acc:MGI:1919070]	0.42	0.16	0.68	WDR34	2739	317	1171	569	3819	426	1998	1264	24766	1527	688	4282	10117	2883	6683	9813	1518	9467	5289
Pdcl3	Pdcl3	phosducin-like 3 [Source:MGI Symbol;Acc:MGI:1916083]	0.42	0.54	0.31	PDCL3	4024	1078	4913	3801	448	3824	2060	4546	3106	927	932	1952	2899	3186	878	92	995	1271	936
Fbxo22	Fbxo22	F-box protein 22 [Source:MGI Symbol;Acc:MGI:1926014]	0.42	0.82	0.02	FBXO22	6493	2897	2193	2875	509	2490	2747	2958	2225	2576	4363	2699	2297	1872	2999	2530	676	5415	2663
1110059G10Rik	1110059G10Rik	RIKEN cDNA 1110059G10 gene [Source:MGI Symbol;Acc:MGI:1913452]	0.42	0.85	-0.01	KIAA1143	1256	485	1054	1317	414	646	689	1191	739	4530	2784	2452	2365	432	4720	152	637	3578	2074
Gusb	Gusb	glucuronidase, beta [Source:MGI Symbol;Acc:MGI:95872]	0.42	0.5	0.35	GUSB	3194	2231	5306	8171	578	2330	1243	38379	8932	2890	5457	3590	7276	7584	6329	3627	5109	3210	4405
Mrps18a	Mrps18a	mitochondrial ribosomal protein S18A [Source:MGI Symbol;Acc:MGI:1915815]	0.42	0.69	0.15	MRPS18A	6438	1589	1855	2008	2012	4041	2184	4320	3850	5264	2700	3698	4601	5656	3181	665	3555	1827	3677
Cisd2	Cisd2	CDGSH iron sulfur domain 2 [Source:MGI Symbol;Acc:MGI:1914256]	0.42	0.86	-0.02	CISD2	4571	863	1289	1871	470	2150	1336	3338	1261	2508	2032	930	1536	347	3987	871	787	4838	3513
Reep3	Reep3	receptor accessory protein 3 [Source:MGI Symbol;Acc:MGI:88930]	0.42	0.57	0.28	REEP3	2811	2450	2377	1581	220	1082	1334	5670	2485	38178	2149	1824	2949	2794	5605	9728	436	9324	7175
Gltp	Gltp	glycolipid transfer protein [Source:MGI Symbol;Acc:MGI:1929253]	0.42	0.48	0.37	GLTP	2781	106	6325	6892	305	1012	2018	7525	4029	3677	1235	982	2891	448	5633	4077	583	2251	1915
Atp6v0e	Atp6v0e	ATPase, H+ transporting, lysosomal V0 subunit E [Source:MGI Symbol;Acc:MGI:1328318]	0.42	0.99	-0.15	ATP6V0E1	8319	1089	3300	4653	819	1098	724	10235	9312	5614	3361	6087	8046	22491	7331	5802	7713	8620	13652
Sptlc1	Sptlc1	serine palmitoyltransferase, long chain base subunit 1 [Source:MGI Symbol;Acc:MGI:1099431]	0.42	0.89	-0.05	SPTLC1	5394	1334	3681	2661	1385	1148	1873	3441	2104	12319	4727	3966	3935	11033	7415	5350	1719	5578	3435
Glod4	Glod4	glyoxalase domain containing 4 [Source:MGI Symbol;Acc:MGI:1914451]	0.42	0.91	-0.07	GLOD4	5585	2625	3329	3697	1482	2330	3102	9182	4673	2586	3910	4910	6843	2568	7830	4663	1504	7987	3793
Hexb	Hexb	hexosaminidase B [Source:MGI Symbol;Acc:MGI:96074]	0.42	0.94	-0.1	HEXB	26525	973	5918	12653	446	2500	8687	24946	4394	11686	7591	2839	3582	7705	15128	8525	1440	11075	17046
Nip7	Nip7	nuclear import 7 homolog (S. cerevisiae) [Source:MGI Symbol;Acc:MGI:1913414]	0.42	0.8	0.04	NIP7	3188	983	1667	4350	1219	1029	1833	3820	2108	6928	3571	1901	4109	1631	3374	5243	2902	3532	4509
Tspan14	Tspan14	tetraspanin 14 [Source:MGI Symbol;Acc:MGI:1196325]	0.42	0.57	0.27	TSPAN14	2500	909	3998	3769	268	682	1590	3378	12786	5068	9481	969	1109	4561	10882	16106	3869	7288	13435
Bloc1s1	Bloc1s1	biogenesis of lysosomal organelles complex-1, subunit 1 [Source:MGI Symbol;Acc:MGI:1195276]	0.42	0.9	-0.06	BLOC1S1	11193	2469	3468	3864	1412	4047	1817	1311	2759	1036	754	1568	2367	5722	453	455	6546	873	185
Bud31	Bud31	BUD31 homolog (yeast) [Source:MGI Symbol;Acc:MGI:2141291]	0.42	0.94	-0.1	BUD31	8009	2163	2970	5512	4053	2290	2332	3798	7519	3987	1798	11215	13530	5063	4117	2653	6373	4833	10506
Tmem51	Tmem51	transmembrane protein 51 [Source:MGI Symbol;Acc:MGI:2384874]	0.42	0.99	-0.15	TMEM51	2612	194	884	1837	146	293	338	2743	1315	1599	1023	1335	1226	2510	2368	2914	0	965	1984
Timm17b	Timm17b	translocase of inner mitochondrial membrane 17b [Source:MGI Symbol;Acc:MGI:1343176]	0.42	0.95	-0.11	TIMM17B	4016	1724	1316	2888	756	1242	762	1554	4830	1736	1858	10367	5329	5037	1477	2036	4318	2440	3316
Tmem164	Tmem164	transmembrane protein 164 [Source:MGI Symbol;Acc:MGI:2148020]	0.42	-0.02	0.86	TMEM164	291	125	2149	900	337	629	700	4988	14235	2446	843	1196	1038	443	3038	3468	1622	3741	3307
Med18	Med18	mediator complex subunit 18 [Source:MGI Symbol;Acc:MGI:1914469]	0.42	0.54	0.3	MED18	211	118	240	482	151	77	161	526	1404	2586	777	1024	1107	1237	2066	1337	1468	1123	494
Crtap	Crtap	cartilage associated protein [Source:MGI Symbol;Acc:MGI:1891221]	0.42	0.66	0.18	CRTAP	3360	317	3645	2057	1163	1960	395	3004	8280	12248	6233	2565	3338	5630	12506	11468	2375	23400	6673
Sri	Sri	sorcin [Source:MGI Symbol;Acc:MGI:98419]	0.42	0.88	-0.04	SRI	9652	1338	7042	10005	200	2170	2785	5552	2750	8233	2	5662	10016	2305	3773	4488	2474	3282	4027
Gmppa	Gmppa	GDP-mannose pyrophosphorylase A [Source:MGI Symbol;Acc:MGI:1916330]	0.42	0.56	0.28	GMPPA	3075	1642	2585	3777	2590	2410	3111	3565	4860	811	5641	2057	1215	2447	2983	3792	1105	1684	4489
Calr	Calr	calreticulin [Source:MGI Symbol;Acc:MGI:88252]	0.42	0.67	0.17	CALR	82032	79116	57249	70890	44511	30519	31038	87882	87992	59061	141508	34670	52378	29377	55978	84644	105457	47388	103147
Idi1	Idi1	isopentenyl-diphosphate delta isomerase [Source:MGI Symbol;Acc:MGI:2442264]	0.42	0.61	0.23	IDI1	536	99	183	125	400	53	152	791	3809	30121	6409	1694	3233	4635	10883	1572	1016	21471	13712
Rhob	Rhob	ras homolog gene family, member B [Source:MGI Symbol;Acc:MGI:107949]	0.42	0.06	0.77	RHOB	4172	682	8150	2284	558	4477	6532	533	35507	834	20416	3204	2555	3061	8957	3313	42	4716	2169
Slc37a4	Slc37a4	solute carrier family 37 (glucose-6-phosphate transporter), member 4 [Source:MGI Symbol;Acc:MGI:1316650]	0.42	0.78	0.05	SLC37A4	26010	7611	1219	1577	685	1544	1513	2337	5011	389	4045	2520	1106	5672	3313	0	1105	1623	9772
Hsp90ab1	Hsp90ab1	heat shock protein 90 alpha (cytosolic), class B member 1 [Source:MGI Symbol;Acc:MGI:96247]	0.42	0.38	0.45	HSP90AB1	123804	84225	153759	215129	28475	135979	147866	213092	129042	251822	233020	87305	60704	62048	120260	16220	21864	102109	121197
Mettl15	Mettl15	methyltransferase like 15 [Source:MGI Symbol;Acc:MGI:1924144]	0.42	0.59	0.24	METTL15	968	152	426	359	236	822	342	613	283	5895	1145	956	982	0	1784	203	191	2149	1118
Cd2bp2	Cd2bp2	CD2 antigen (cytoplasmic tail) binding protein 2 [Source:MGI Symbol;Acc:MGI:1917483]	0.42	0.31	0.52	CD2BP2	1631	901	2314	4960	1178	1368	2966	4765	10680	3384	4024	6198	7585	1966	4016	8046	1398	5981	4691
M6pr	M6pr	mannose-6-phosphate receptor, cation dependent [Source:MGI Symbol;Acc:MGI:96904]	0.42	0.97	-0.14	M6PR	14351	3391	7382	9659	1710	2220	3855	30553	6823	12973	6447	7392	7110	7255	10538	7480	14712	22722	20786
Nrbp1	Nrbp1	nuclear receptor binding protein 1 [Source:MGI Symbol;Acc:MGI:2183436]	0.42	0.18	0.65	NRBP1	5423	3302	8143	10451	3936	8568	7159	3277	18959	8894	13359	6754	5187	4952	7251	9803	2261	11718	15974
Tuft1	Tuft1	tuftelin 1 [Source:MGI Symbol;Acc:MGI:109572]	0.42	0.19	0.64	TUFT1	1027	336	1749	212	1222	107	276	917	3802	3438	754	937	865	110	2765	2745	44	1970	2530
Sec22a	Sec22a	SEC22 vesicle trafficking protein homolog A (S. cerevisiae) [Source:MGI Symbol;Acc:MGI:2447876]	0.42	0.72	0.11	SEC22A	2955	726	1130	740	1626	829	806	2148	535	2060	736	869	1141	864	889	950	531	847	615
Snrnp25	Snrnp25	small nuclear ribonucleoprotein 25 (U11/U12) [Source:MGI Symbol;Acc:MGI:1925622]	0.42	0.54	0.29	SNRNP25	919	144	488	2209	922	273	515	1213	6835	373	1550	2587	5746	2639	1746	3978	5294	2884	2779
Tmub1	Tmub1	transmembrane and ubiquitin-like domain containing 1 [Source:MGI Symbol;Acc:MGI:1923764]	0.42	0.7	0.13	TMUB1	1120	319	762	1564	307	546	950	748	6340	262	1995	2417	4231	4752	3966	6178	2347	1766	4639
Tor3a	Tor3a	torsin family 3, member A [Source:MGI Symbol;Acc:MGI:1353652]	0.42	0.24	0.59	TOR3A	602	433	3672	2862	75	689	375	7872	7086	2315	1712	1711	4510	3943	2608	3378	986	5374	3221
Slc25a1	Slc25a1	solute carrier family 25 (mitochondrial carrier, citrate transporter), member 1 [Source:MGI Symbol;Acc:MGI:1345283]	0.42	0.39	0.44	SLC25A1	8509	10180	3638	2910	2171	389	2316	7245	16161	5035	4506	5253	4303	15005	10423	7269	3060	7497	8689
Gsr	Gsr	glutathione reductase [Source:MGI Symbol;Acc:MGI:95804]	0.42	0.77	0.07	GSR	7340	5351	3960	3983	1127	1524	1775	9950	6201	11840	11228	3812	4667	1802	14235	3460	3634	32475	11586
Cmpk1	Cmpk1	cytidine monophosphate (UMP-CMP) kinase 1 [Source:MGI Symbol;Acc:MGI:1913838]	0.42	0.92	-0.08	CMPK1	10321	3562	3246	4608	715	1704	3361	19285	1770	17150	11765	2242	3846	10292	9634	12909	3665	14719	8637
Polr2f	Polr2f	polymerase (RNA) II (DNA directed) polypeptide F [Source:MGI Symbol;Acc:MGI:1349393]	0.42	0.95	-0.12	POLR2F	5929	1363	2734	3701	1324	2786	1689	2013	3069	1017	2942	1008	1218	1058	1964	2841	16114	0	3524
Rpl23a	Rpl23a	ribosomal protein L23A [Source:MGI Symbol;Acc:MGI:3040672]	0.42	0.55	0.28	RPL23A	416	148	183	307	134	116	453	33803	66586	74941	34251	117400	85188	24484	18797	764	9656	33169	23170
Med6	Med6	mediator complex subunit 6 [Source:MGI Symbol;Acc:MGI:1917042]	0.41	0.81	0.02	MED6	1497	504	1223	1354	763	646	1126	1079	1292	2993	1637	2396	2359	1748	2088	1415	500	1485	1534
Asb6	Asb6	ankyrin repeat and SOCS box-containing 6 [Source:MGI Symbol;Acc:MGI:1919573]	0.41	0.27	0.56	ASB6	991	561	1497	2397	532	609	2029	1457	3907	1476	553	2695	1911	1083	1399	2716	642	2174	1248
Kptn	Kptn	kaptin [Source:MGI Symbol;Acc:MGI:1890380]	0.41	0.73	0.1	KPTN	1608	705	839	1337	710	1058	1358	933	1373	317	533	1369	884	563	993	1217	922	791	953
Pccb	Pccb	propionyl Coenzyme A carboxylase, beta polypeptide [Source:MGI Symbol;Acc:MGI:1914154]	0.41	0.72	0.11	PCCB	31467	11530	4152	2581	971	9213	3489	2193	4484	4983	6833	5952	6504	2424	5466	2329	2001	3251	4529
Ptpn18	Ptpn18	protein tyrosine phosphatase, non-receptor type 18 [Source:MGI Symbol;Acc:MGI:108410]	0.41	0.47	0.36	PTPN18	1195	46	1330	8056	124	173	104	2365	7384	1445	1402	917	889	3362	3389	5362	2747	1705	7487
Trmt61a	Trmt61a	tRNA methyltransferase 61A [Source:MGI Symbol;Acc:MGI:2443487]	0.41	0.39	0.44	TRMT61A	472	348	380	1244	209	270	711	605	4957	507	607	1359	1147	610	2604	2998	698	1531	4238
Dcxr	Dcxr	dicarbonyl L-xylulose reductase [Source:MGI Symbol;Acc:MGI:1915130]	0.41	0.81	0.02	DCXR	18918	5041	5686	1138	102	486	400	1387	10861	739	3948	6446	6950	6149	2771	2148	24464	1776	3527
Os9	Os9	amplified in osteosarcoma [Source:MGI Symbol;Acc:MGI:1924301]	0.41	0.15	0.68	OS9	9450	17715	15926	14568	3541	3275	10626	10327	32428	10162	18913	7701	13229	13869	18595	10812	9267	18878	20573
Fbxo6	Fbxo6	F-box protein 6 [Source:MGI Symbol;Acc:MGI:1354743]	0.41	0.59	0.24	FBXO6	2917	1943	2884	1765	1454	2114	1067	2400	866	541	257	53	177	1300	139	150	438	623	1121
Imp3	Imp3	IMP3, U3 small nucleolar ribonucleoprotein, homolog (yeast) [Source:MGI Symbol;Acc:MGI:1916119]	0.41	0.63	0.2	IMP3	2356	1420	2525	4554	478	1295	978	4812	7880	2619	1919	4710	6127	10080	3510	3767	3681	3404	2892
Coa3	Coa3	cytochrome C oxidase assembly factor 3 [Source:MGI Symbol;Acc:MGI:1098757]	0.41	0.87	-0.05	COA3	7903	1437	2369	2241	814	2307	2160	2899	3138	1736	2361	5328	6510	0	2170	1782	2775	3690	2554
Stoml2	Stoml2	stomatin (Epb7.2)-like 2 [Source:MGI Symbol;Acc:MGI:1913842]	0.41	0.81	0.02	STOML2	6983	3328	2914	5084	668	4290	3348	6119	11768	11585	8452	13898	15408	6863	7416	9610	17984	9141	9558
Rap1b	Rap1b	RAS related protein 1b [Source:MGI Symbol;Acc:MGI:894315]	0.41	0.73	0.1	RAP1B	10372	1905	11220	16684	1599	3139	2950	32215	1902	12444	5712	1930	4805	8415	3933	788	1438	6870	5306
Mark3	Mark3	MAP/microtubule affinity-regulating kinase 3 [Source:MGI Symbol;Acc:MGI:1341865]	0.41	0.68	0.14	MARK3	9115	3073	6654	7375	3580	5326	8285	4814	5777	7939	2713	5126	4774	6409	5692	8694	4614	5716	4763
Pdia3	Pdia3	protein disulfide isomerase associated 3 [Source:MGI Symbol;Acc:MGI:95834]	0.41	0.68	0.15	PDIA3	58643	49997	55887	54689	32965	17971	19361	59550	18970	54288	90026	12673	26852	6544	32016	2597	24162	29474	36397
Mark2	Mark2	MAP/microtubule affinity-regulating kinase 2 [Source:MGI Symbol;Acc:MGI:99638]	0.41	0.12	0.71	MARK2	3029	935	5140	8446	4255	3548	6894	5733	13796	3466	1295	669	1204	3776	7075	5090	1638	3767	6650
Stard10	Stard10	START domain containing 10 [Source:MGI Symbol;Acc:MGI:1860093]	0.41	0.24	0.58	STARD10	47896	54532	5940	3944	31562	4936	3427	515	43289	899	6050	1041	480	2021	10906	2639	232	515	36486
Slc33a1	Slc33a1	solute carrier family 33 (acetyl-CoA transporter), member 1 [Source:MGI Symbol;Acc:MGI:1332247]	0.41	0.78	0.05	SLC33A1	14728	5240	2623	2038	2539	1408	2667	3004	1246	5192	3455	1900	1806	2479	2767	3078	964	4680	2175
Rrs1	Rrs1	RRS1 ribosome biogenesis regulator homolog (S. cerevisiae) [Source:MGI Symbol;Acc:MGI:1929721]	0.41	0.36	0.47	RRS1	1067	1064	1349	2940	710	1212	1106	4290	6080	1311	1109	2055	2962	4657	1366	3323	2458	2343	3016
Twf1	Twf1	twinfilin, actin-binding protein, homolog 1 (Drosophila) [Source:MGI Symbol;Acc:MGI:1100520]	0.41	0.81	0.01	TWF1	4818	1517	2612	1302	909	736	1703	4314	1719	13952	6691	2689	4334	862	12773	571	175	22390	12979
Rnh1	Rnh1	ribonuclease/angiogenin inhibitor 1 [Source:MGI Symbol;Acc:MGI:1195456]	0.41	0.91	-0.08	RNH1	19407	7211	12717	11662	1643	4906	3131	15181	13431	2485	3972	3030	4173	34083	12021	20858	0	7911	13582
Wars2	Wars2	tryptophanyl tRNA synthetase 2 (mitochondrial) [Source:MGI Symbol;Acc:MGI:1917810]	0.41	0.84	-0.02	WARS2	562	144	360	461	141	343	342	1656	449	2090	1188	548	851	1148	1451	1308	377	643	921
Prps2	Prps2	phosphoribosyl pyrophosphate synthetase 2 [Source:MGI Symbol;Acc:MGI:97776]	0.41	0.77	0.05	PRPS2	2309	354	2221	2920	259	662	1175	11662	1590	12402	1493	2794	2474	3120	8486	5966	2114	4047	4148
Cdc26	Cdc26	cell division cycle 26 [Source:MGI Symbol;Acc:MGI:1913690]	0.41	0.92	-0.1	CDC26	843	335	530	850	198	363	329	975	1106	1949	1387	1415	1728	2240	739	27	4249	1230	595
Raver1	Raver1	ribonucleoprotein, PTB-binding 1 [Source:MGI Symbol;Acc:MGI:1919016]	0.41	0.17	0.65	RAVER1	1555	1545	4647	10665	5016	2649	2676	5432	15388	425	1751	842	1420	6456	2212	7381	3383	1781	2109
Stip1	Stip1	stress-induced phosphoprotein 1 [Source:MGI Symbol;Acc:MGI:109130]	0.41	0.36	0.46	STIP1	13619	7860	11369	18464	9877	10791	18361	14316	35024	19478	13540	7995	11291	10290	19490	19001	7855	26049	43237
Rabep2	Rabep2	rabaptin, RAB GTPase binding effector protein 2 [Source:MGI Symbol;Acc:MGI:1917564]	0.41	0.38	0.43	RABEP2	994	536	1862	5214	1163	483	877	675	3371	144	698	642	1366	1423	1527	2778	372	939	1430
Slc31a1	Slc31a1	solute carrier family 31, member 1 [Source:MGI Symbol;Acc:MGI:1333843]	0.41	0.63	0.19	SLC31A1	10179	6396	2522	943	1149	1751	930	10495	2919	10650	12295	1444	1924	1042	5427	4452	458	5507	7793
Vma21	Vma21	VMA21 vacuolar H+-ATPase homolog (S. cerevisiae) [Source:MGI Symbol;Acc:MGI:1914298]	0.41	0.69	0.13	VMA21	843	382	433	402	100	340	609	4933	2230	15607	2212	3241	4555	1713	5544	9131	3177	6431	5148
Amdhd2	Amdhd2	amidohydrolase domain containing 2 [Source:MGI Symbol;Acc:MGI:2443978]	0.41	0.49	0.32	AMDHD2	4829	920	1334	2070	5255	353	974	5882	3149	10	1055	1526	2388	1567	1321	1618	578	837	1906
Ccdc137	Ccdc137	coiled-coil domain containing 137 [Source:MGI Symbol;Acc:MGI:1914541]	0.41	0.53	0.28	CCDC137	676	192	568	753	137	250	824	784	5700	1435	1416	4270	4857	2343	2218	4046	2156	4063	4102
Mgat2	Mgat2	mannoside acetylglucosaminyltransferase 2 [Source:MGI Symbol;Acc:MGI:2384966]	0.41	0.96	-0.15	MGAT2	9335	3258	4757	5101	2253	1871	1956	7278	2041	2992	1096	2445	3234	6219	3038	111	1875	5808	3388
Elmsan1	Elmsan1	ELM2 and Myb/SANT-like domain containing 1 [Source:MGI Symbol;Acc:MGI:2685106]	0.41	0.17	0.64	ELMSAN1	334	549	4819	6284	146	1634	1740	5364	11629	2495	1110	581	496	0	6652	7901	911	3358	2262
Ttf2	Ttf2	transcription termination factor, RNA polymerase II [Source:MGI Symbol;Acc:MGI:1921294]	0.41	0.4	0.41	TTF2	627	373	953	1869	787	499	320	4121	3970	3643	1889	1752	1656	2774	2743	5073	1749	4374	1751
Rexo4	Rexo4	REX4, RNA exonuclease 4 homolog (S. cerevisiae) [Source:MGI Symbol;Acc:MGI:2684957]	0.41	0.25	0.56	REXO4	1446	994	1775	3511	871	879	2992	2725	4308	2658	2027	2468	2623	1866	1860	2240	4174	2945	2715
Rnf121	Rnf121	ring finger protein 121 [Source:MGI Symbol;Acc:MGI:1922462]	0.41	0.65	0.16	RNF121	2017	901	1629	1475	1329	1128	1802	1202	3312	709	1069	2006	1814	937	1553	2171	1238	2685	4908
Ssh3	Ssh3	slingshot homolog 3 (Drosophila) [Source:MGI Symbol;Acc:MGI:2683546]	0.41	0	0.81	SSH3	1176	654	2887	1908	190	589	3904	1600	15380	1952	888	274	707	5214	2615	2590	332	2833	3354
Slc31a2	Slc31a2	solute carrier family 31, member 2 [Source:MGI Symbol;Acc:MGI:1333844]	0.41	0.54	0.27	SLC31A2	883	194	1063	578	548	573	380	1027	498	1305	251	296	935	734	375	36	542	419	185
Sf3b4	Sf3b4	splicing factor 3b, subunit 4 [Source:MGI Symbol;Acc:MGI:109580]	0.41	0.09	0.72	SF3B4	439	243	814	1519	1443	230	629	2533	27879	1972	1969	1943	4782	10943	3647	5040	4164	7176	10679
Aprt	Aprt	adenine phosphoribosyl transferase [Source:MGI Symbol;Acc:MGI:88061]	0.41	0.54	0.27	APRT	7089	1669	2443	4392	7855	862	1133	11811	19696	2331	4725	6095	5733	23966	9315	5230	7543	6390	9258
Cdr2	Cdr2	cerebellar degeneration-related 2 [Source:MGI Symbol;Acc:MGI:1100885]	0.41	0.75	0.06	CDR2	3977	53	2679	4677	2905	752	1612	1011	2031	1674	11293	583	1658	816	1509	3939	516	3389	2299
Exosc2	Exosc2	exosome component 2 [Source:MGI Symbol;Acc:MGI:2385133]	0.41	0.53	0.28	EXOSC2	908	500	887	2129	581	419	782	2020	3855	6358	1706	3928	3887	2443	3387	4575	3549	4017	3807
Coq2	Coq2	coenzyme Q2 homolog, prenyltransferase (yeast) [Source:MGI Symbol;Acc:MGI:1919133]	0.41	0.71	0.1	COQ2	9426	1777	2354	2968	573	5725	3520	1459	1761	1157	589	761	918	2037	793	2437	1644	1700	1346
Hmgn1	Hmgn1	high mobility group nucleosomal binding domain 1 [Source:MGI Symbol;Acc:MGI:96120]	0.41	0.73	0.08	HMGN1	2298	603	2702	2936	805	629	768	8936	25870	10002	5351	20297	43596	25994	13788	3328	14776	18195	10255
Cdc37	Cdc37	cell division cycle 37 [Source:MGI Symbol;Acc:MGI:109531]	0.41	0.58	0.23	CDC37	11368	5706	11580	18470	4134	10295	8992	24876	28829	4826	8017	22145	16297	18607	17676	21044	8893	8196	18302
Sms	Sms	spermine synthase [Source:MGI Symbol;Acc:MGI:109490]	0.41	0.71	0.1	SMS	470	32	207	552	47	226	384	4565	4893	16708	7869	17302	8521	1917	4215	905	3802	12392	8282
Ier5	Ier5	immediate early response 5 [Source:MGI Symbol;Acc:MGI:1337072]	0.41	0.3	0.51	IER5	806	167	3389	8578	434	1165	2202	4301	10516	4816	502	1769	5244	7470	3517	8996	409	1398	1944
Lamtor5	Lamtor5	late endosomal/lysosomal adaptor, MAPK and MTOR activator 5 [Source:MGI Symbol;Acc:MGI:1915826]	0.4	0.9	-0.09	LAMTOR5	7708	686	1302	1705	820	995	1131	4841	4074	4032	3733	5893	7762	0	4688	2789	9663	3955	2467
Slc26a11	Slc26a11	solute carrier family 26, member 11 [Source:MGI Symbol;Acc:MGI:2444589]	0.4	0.49	0.32	SLC26A11	572	428	779	1203	212	323	579	617	2004	56	670	1641	1626	190	798	679	171	1123	1219
Psmg3	Psmg3	proteasome (prosome, macropain) assembly chaperone 3 [Source:MGI Symbol;Acc:MGI:1913756]	0.4	0.86	-0.05	PSMG3	1175	610	690	1361	231	343	428	1300	3686	1383	1093	4472	5962	2636	2339	2000	3669	1893	1673
Narfl	Narfl	nuclear prelamin A recognition factor-like [Source:MGI Symbol;Acc:MGI:1914813]	0.4	0.78	0.03	NARFL	5150	1370	1295	2315	1763	3029	1797	1759	2967	314	1112	1894	2123	3966	1904	1891	1291	1740	1849
Tmem234	Tmem234	transmembrane protein 234 [Source:MGI Symbol;Acc:MGI:1924049]	0.4	0.95	-0.14	TMEM234	4628	1365	2807	3615	975	1468	2089	2815	460	549	159	1854	884	0	481	539	389	357	422
Tnfaip8	Tnfaip8	tumor necrosis factor, alpha-induced protein 8 [Source:MGI Symbol;Acc:MGI:2147191]	0.4	0.95	-0.15	TNFAIP8	19362	91	1559	7859	66	3854	448	4684	86	3662	788	194	635	2198	2769	1507	2297	2884	1043
Rnf13	Rnf13	ring finger protein 13 [Source:MGI Symbol;Acc:MGI:1346341]	0.4	0.67	0.13	RNF13	15716	6829	6564	3598	1220	5908	7638	11461	929	10868	2552	2689	2143	2976	4865	902	973	4700	3631
Tmx1	Tmx1	thioredoxin-related transmembrane protein 1 [Source:MGI Symbol;Acc:MGI:1919986]	0.4	0.74	0.06	TMX1	4694	1618	3195	3433	2049	3974	2146	6540	2278	9254	4754	2002	3517	1533	8873	5627	1387	10835	2854
Tmed7	Tmed7	transmembrane emp24 protein transport domain containing 7 [Source:MGI Symbol;Acc:MGI:1913926]	0.4	0.79	0.01	TMED7	5740	2969	4103	2836	2716	2300	3173	21040	1684	16394	14188	3776	4259	3841	9757	13318	499	12652	4916
Il27ra	Il27ra	interleukin 27 receptor, alpha [Source:MGI Symbol;Acc:MGI:1355318]	0.4	0.34	0.46	IL27RA	55	68	477	6691	0	236	29	131	1185	2027	323	491	299	854	1071	1359	244	464	774
Psmc6	Psmc6	proteasome (prosome, macropain) 26S subunit, ATPase, 6 [Source:MGI Symbol;Acc:MGI:1914339]	0.4	0.76	0.05	PSMC6	11597	5582	5578	6622	2875	7925	6260	11646	3306	7739	6699	6910	9880	2348	3341	731	2155	8145	3732
Armc10	Armc10	armadillo repeat containing 10 [Source:MGI Symbol;Acc:MGI:1914461]	0.4	0.59	0.22	ARMC10	772	158	977	1670	258	256	585	6082	1698	5506	1080	3511	2191	1130	3322	902	91	3001	1254
Grwd1	Grwd1	glutamate-rich WD repeat containing 1 [Source:MGI Symbol;Acc:MGI:2141989]	0.4	0.46	0.35	GRWD1	1057	789	777	2613	787	719	991	1502	7900	1753	1400	1674	3806	1557	3486	7294	2182	6533	7158
Slc25a15	Slc25a15	solute carrier family 25 (mitochondrial carrier ornithine transporter), member 15 [Source:MGI Symbol;Acc:MGI:1342274]	0.4	0.31	0.49	SLC25A15	8722	11271	419	411	54	706	488	1639	2313	1658	1301	1966	2135	442	1353	1448	439	878	1499
Nek8	Nek8	NIMA (never in mitosis gene a)-related expressed kinase 8 [Source:MGI Symbol;Acc:MGI:1890646]	0.4	0.31	0.49	NEK8	882	228	545	891	1507	243	238	152	1087	214	342	202	87	586	794	194	247	709	737
Arf1	Arf1	ADP-ribosylation factor 1 [Source:MGI Symbol;Acc:MGI:99431]	0.4	0.62	0.18	ARF1	18127	8232	19506	13910	7520	11320	14185	24983	43459	19729	22243	13042	24403	64243	29237	31085	9984	28683	32043
Tor1b	Tor1b	torsin family 1, member B [Source:MGI Symbol;Acc:MGI:1353605]	0.4	0.39	0.41	TOR1B	1347	1243	1794	1597	673	1042	1358	2135	3072	4761	1880	2486	1989	2096	3012	3715	521	2945	2502
E130309D02Rik	E130309D02Rik	RIKEN cDNA E130309D02 gene [Source:MGI Symbol;Acc:MGI:2442621]	0.4	0.49	0.32	C7orf26	1843	1300	2114	3654	1695	1401	1513	2258	3502	768	593	2268	2795	2752	1208	1995	538	1455	1664
Gnptg	Gnptg	N-acetylglucosamine-1-phosphotransferase, gamma subunit [Source:MGI Symbol;Acc:MGI:2147006]	0.4	0.71	0.09	GNPTG	8255	1524	3171	2594	941	842	5607	555	3763	1271	1311	3893	3178	3676	3625	2099	1169	1383	1621
Fut8	Fut8	fucosyltransferase 8 [Source:MGI Symbol;Acc:MGI:1858901]	0.4	0.56	0.24	FUT8	8354	555	5651	4316	5111	3105	6920	1069	5458	2442	1263	738	735	529	4829	10094	199	1684	3157
Arrb2	Arrb2	arrestin, beta 2 [Source:MGI Symbol;Acc:MGI:99474]	0.4	0.28	0.52	ARRB2	657	608	2575	9774	331	739	3098	9257	4926	909	3690	2269	2467	2088	976	2500	2318	4001	1554
Rrp36	Rrp36	ribosomal RNA processing 36 homolog (S. cerevisiae) [Source:MGI Symbol;Acc:MGI:2385053]	0.4	0.77	0.03	RRP36	1410	756	1099	1889	314	599	832	1380	4458	3950	2889	6009	9345	0	2780	5396	1948	3139	4691
2210016F16Rik	2210016F16Rik	RIKEN cDNA 2210016F16 gene [Source:MGI Symbol;Acc:MGI:1917403]	0.4	0.85	-0.05	C9orf64	3696	1585	2775	3976	554	1694	689	2076	1261	1027	1985	1245	2041	1181	2643	824	0	2628	1369
Rpl7a	Rpl7a	ribosomal protein L7A [Source:MGI Symbol;Acc:MGI:1353472]	0.4	0.58	0.22	RPL7A	776	247	648	1798	231	286	651	120217	162036	155566	122523	294338	198128	136336	28391	1301	29801	58820	16289
Atp6v0b	Atp6v0b	ATPase, H+ transporting, lysosomal V0 subunit B [Source:MGI Symbol;Acc:MGI:1890510]	0.4	0.87	-0.07	ATP6V0B	25734	3283	6480	10462	4014	4726	12194	13796	10727	4525	3216	8052	9851	24726	4646	5855	11871	3282	3778
Id3	Id3	inhibitor of DNA binding 3 [Source:MGI Symbol;Acc:MGI:96398]	0.4	0.36	0.44	ID3	4505	5535	7516	4169	59	1837	885	361	16073	592	1614	3670	14224	190	11065	5833	7	2087	332
P2rx4	P2rx4	purinergic receptor P2X, ligand-gated ion channel 4 [Source:MGI Symbol;Acc:MGI:1338859]	0.4	0.7	0.1	P2RX4	4468	2792	4894	3669	339	1168	976	2019	4236	373	1486	849	1185	5094	6078	1069	955	2317	3019
Psmd5	Psmd5	proteasome (prosome, macropain) 26S subunit, non-ATPase, 5 [Source:MGI Symbol;Acc:MGI:1914248]	0.4	0.9	-0.1	PSMD5	6239	2644	3635	5047	1237	1524	3560	3829	1977	5068	1400	1108	1705	1144	10035	6846	650	7916	5526
Piezo1	Piezo1	piezo-type mechanosensitive ion channel component 1 [Source:MGI Symbol;Acc:MGI:3603204]	0.4	0.12	0.68	PIEZO1	2011	456	22479	11152	564	5139	1332	8467	47115	4146	5541	73	113	0	12504	29256	5132	8094	14743
Eaf1	Eaf1	ELL associated factor 1 [Source:MGI Symbol;Acc:MGI:1921677]	0.4	0.28	0.51	EAF1	1289	1203	1559	1077	1392	712	713	5781	4310	3435	2482	3256	2529	3026	3964	1942	586	3654	2871
Mccc1	Mccc1	methylcrotonoyl-Coenzyme A carboxylase 1 (alpha) [Source:MGI Symbol;Acc:MGI:1919289]	0.4	0.6	0.2	MCCC1	18380	4662	2423	1943	632	11853	3047	1969	1861	5153	1044	1759	1853	3125	1889	1647	2176	1715	2530
Shisa5	Shisa5	shisa homolog 5 (Xenopus laevis) [Source:MGI Symbol;Acc:MGI:1915044]	0.4	0.4	0.4	SHISA5	4353	781	13574	49490	281	2007	1621	7879	13927	4937	4341	405	1744	11006	5494	13441	3765	7752	10217
Ifitm3	Ifitm3	interferon induced transmembrane protein 3 [Source:MGI Symbol;Acc:MGI:1913391]	0.4	-0.04	0.84	IFITM3	4392	18848	26064	10008	312	5329	709	21814	27416	15034	8168	11	92	12821	9002	6312	431	286	64
Tob1	Tob1	transducer of ErbB-2.1 [Source:MGI Symbol;Acc:MGI:1349721]	0.4	0.03	0.76	TOB1	6982	8375	4178	1532	4373	5366	2897	1600	14225	3783	5102	2557	1840	2132	5297	2189	1309	6012	8836
Brcc3	Brcc3	BRCA1/BRCA2-containing complex, subunit 3 [Source:MGI Symbol;Acc:MGI:2389572]	0.4	0.81	-0.02	BRCC3	3999	1251	1389	1958	161	1747	2080	2065	790	4257	1590	945	1663	424	4410	1858	1126	3904	2600
Chchd2	Chchd2	coiled-coil-helix-coiled-coil-helix domain containing 2 [Source:MGI Symbol;Acc:MGI:1261428]	0.4	0.75	0.04	CHCHD2	20928	7215	4055	5320	2039	9816	3761	2349	29697	29336	12663	50459	72214	16149	9757	757	32079	19322	8157
Nsun5	Nsun5	NOL1/NOP2/Sun domain family, member 5 [Source:MGI Symbol;Acc:MGI:2140844]	0.4	0.43	0.37	NSUN5	858	673	829	1925	581	736	943	692	5311	786	1080	4049	2990	2848	1002	1369	1452	1449	3865
Vps33b	Vps33b	vacuolar protein sorting 33B (yeast) [Source:MGI Symbol;Acc:MGI:2446237]	0.4	0.23	0.57	VPS33B	690	401	1326	2481	637	576	1641	935	3083	1001	1001	2295	1498	1282	1594	1385	1247	1965	823
Txn1	Txn1	thioredoxin 1 [Source:MGI Symbol;Acc:MGI:98874]	0.4	0.89	-0.1	TXN	29998	12628	12842	12642	807	4141	3087	22586	10496	21044	11936	14672	16325	18153	18948	7961	16507	36925	12681
Sqstm1	Sqstm1	sequestosome 1 [Source:MGI Symbol;Acc:MGI:107931]	0.4	0.47	0.33	SQSTM1	34536	26747	24983	16971	4643	21912	24815	33382	49449	13548	12689	3978	4995	21779	25141	15158	3219	93224	33947
Pno1	Pno1	partner of NOB1 homolog (S. cerevisiae) [Source:MGI Symbol;Acc:MGI:1913499]	0.4	0.88	-0.09	PNO1	4564	1733	1285	1930	1182	1784	1248	3591	1561	2881	1854	1870	2401	902	2552	1867	1505	3532	4405
Tradd	Tradd	TNFRSF1A-associated via death domain [Source:MGI Symbol;Acc:MGI:109200]	0.4	0.62	0.18	TRADD	1104	608	1185	2648	112	250	298	872	1714	700	470	349	846	2053	1823	1621	303	1026	962
1600012H06Rik	1600012H06Rik	RIKEN cDNA 1600012H06 gene [Source:MGI Symbol;Acc:MGI:1915162]	0.4	0.82	-0.03	C6orf120	1629	844	1279	945	320	616	620	2213	938	6605	4432	2224	855	6703	4161	1775	425	2108	1982
Atox1	Atox1	ATX1 (antioxidant protein 1) homolog 1 (yeast) [Source:MGI Symbol;Acc:MGI:1333855]	0.4	0.94	-0.15	ATOX1	13664	4615	3424	6224	1626	2007	1513	3705	5191	811	1884	5423	6089	5783	2181	2529	10109	1929	2866
Vav2	Vav2	vav 2 oncogene [Source:MGI Symbol;Acc:MGI:102718]	0.4	0.21	0.58	VAV2	1004	2239	3201	6525	1566	1554	1309	591	9118	3629	7986	2217	2080	1983	1795	8478	0	2868	3400
Rarg	Rarg	retinoic acid receptor, gamma [Source:MGI Symbol;Acc:MGI:97858]	0.4	0.06	0.74	RARG	733	226	6067	1984	200	1528	696	2232	8450	4368	286	1289	2063	292	5800	3807	357	1628	474
Vta1	Vta1	Vps20-associated 1 homolog (S. cerevisiae) [Source:MGI Symbol;Acc:MGI:1913451]	0.4	0.79	0.01	VTA1	3626	886	2044	2879	595	1494	2785	2805	1625	9191	4781	3340	2374	2994	6758	4582	1637	4527	4336
Erp29	Erp29	endoplasmic reticulum protein 29 [Source:MGI Symbol;Acc:MGI:1914647]	0.39	0.81	-0.02	ERP29	12294	2988	5261	14687	7991	2996	4739	35566	17988	5055	15313	12490	15840	17882	12255	7110	15811	10519	21636
Ppan	Ppan	peter pan homolog (Drosophila) [Source:MGI Symbol;Acc:MGI:2178445]	0.39	0.33	0.46	PPAN	932	1194	1261	5813	1141	519	1170	4674	5894	678	1166	341	382	592	215	356	7078	143	176
Fuca1	Fuca1	fucosidase, alpha-L- 1, tissue [Source:MGI Symbol;Acc:MGI:95593]	0.39	0.92	-0.13	FUCA1	32187	5742	7558	10194	7586	1941	2394	7378	1607	1697	3480	1391	1353	563	8673	2418	1160	1495	2322
Taf1c	Taf1c	TATA box binding protein (Tbp)-associated factor, RNA polymerase I, C [Source:MGI Symbol;Acc:MGI:109576]	0.39	0.26	0.53	TAF1C	506	165	900	2719	805	536	1106	466	7914	745	1725	1508	1866	3877	2944	3501	1957	2169	5399
Gtpbp10	Gtpbp10	GTP-binding protein 10 (putative) [Source:MGI Symbol;Acc:MGI:2385599]	0.39	0.69	0.1	GTPBP10	383	160	125	89	86	186	137	693	495	4219	1017	1018	833	238	2003	1888	805	1878	1938
Ap1g2	Ap1g2	adaptor protein complex AP-1, gamma 2 subunit [Source:MGI Symbol;Acc:MGI:1328307]	0.39	0.4	0.39	AP1G2	957	555	1510	8474	193	426	837	2402	9884	1890	7830	2359	2129	8934	7062	2798	3361	4905	5096
Aktip	Aktip	thymoma viral proto-oncogene 1 interacting protein [Source:MGI Symbol;Acc:MGI:3693832]	0.39	0.56	0.23	AKTIP	10440	599	4242	1488	3383	3628	6949	2054	670	2798	2043	1214	1210	744	640	200	166	2286	763
Arhgef39	Arhgef39	Rho guanine nucleotide exchange factor (GEF) 39 [Source:MGI Symbol;Acc:MGI:3036286]	0.39	0.71	0.08	ARHGEF39	660	2	93	448	548	37	46	1101	1112	1353	704	388	470	0	1748	945	868	1945	2926
Cln5	Cln5	ceroid-lipofuscinosis, neuronal 5 [Source:MGI Symbol;Acc:MGI:2442253]	0.39	0.86	-0.07	CLN5	4013	1123	2229	1391	339	1265	852	11440	262	2691	1111	1053	1099	1047	1563	1304	218	1506	1239
Mrpl24	Mrpl24	mitochondrial ribosomal protein L24 [Source:MGI Symbol;Acc:MGI:1914957]	0.39	0.86	-0.07	MRPL24	8050	3471	3584	6923	5646	3418	2787	8388	6257	4682	1531	9642	8684	5461	3049	3495	8399	4797	4515
Cbr1	Cbr1	carbonyl reductase 1 [Source:MGI Symbol;Acc:MGI:88284]	0.39	0.4	0.39	CBR1	6357	6729	4062	2767	1365	2120	3710	1250	5113	3629	1711	3001	3233	2102	2548	3818	927	7574	3955
Mrpl13	Mrpl13	mitochondrial ribosomal protein L13 [Source:MGI Symbol;Acc:MGI:2137218]	0.39	0.84	-0.05	MRPL13	8660	2026	2085	3016	2092	4008	1826	5440	1127	8475	3712	2595	6306	3224	3328	2919	3907	4359	2025
Tfpt	Tfpt	TCF3 (E2A) fusion partner [Source:MGI Symbol;Acc:MGI:1916964]	0.39	0.39	0.39	TFPT	820	420	746	1402	848	509	1029	689	3723	295	414	1567	1790	3050	625	2336	0	852	913
Txndc12	Txndc12	thioredoxin domain containing 12 (endoplasmic reticulum) [Source:MGI Symbol;Acc:MGI:1913323]	0.39	0.81	-0.02	TXNDC12	3392	1562	2353	1772	2073	1198	1517	6175	1842	11107	8872	2504	2983	4565	7268	6087	2487	6711	7005
Vps35	Vps35	vacuolar protein sorting 35 [Source:MGI Symbol;Acc:MGI:1890467]	0.39	0.74	0.05	VPS35	27322	6734	12915	9536	11666	10631	15499	26650	2394	27926	12468	6867	9069	3694	11177	14099	2433	15464	14088
Park7	Park7	Parkinson disease (autosomal recessive, early onset) 7 [Source:MGI Symbol;Acc:MGI:2135637]	0.39	0.89	-0.11	PARK7	27268	9015	6996	10825	3802	9280	6386	14679	13419	9466	9326	11191	23899	11968	11260	12555	12695	11116	12909
Ankib1	Ankib1	ankyrin repeat and IBR domain containing 1 [Source:MGI Symbol;Acc:MGI:1918047]	0.39	0.67	0.11	ANKIB1	6589	1732	3826	3442	3417	1851	5218	3296	2483	12392	3958	5674	4349	1467	7687	6050	1547	8431	2470
Pip4k2a	Pip4k2a	phosphatidylinositol-5-phosphate 4-kinase, type II, alpha [Source:MGI Symbol;Acc:MGI:1298206]	0.39	0.17	0.62	PIP4K2A	505	162	1823	7959	131	556	5253	14787	4521	4228	1943	772	895	4186	1928	3050	1403	3761	2273
Nbeal2	Nbeal2	neurobeachin-like 2 [Source:MGI Symbol;Acc:MGI:2448554]	0.39	0.25	0.53	NBEAL2	1354	1082	7162	9746	705	2190	2561	1517	10651	873	1138	767	906	4504	7628	4186	2158	3343	3978
Pnrc2	Pnrc2	proline-rich nuclear receptor coactivator 2 [Source:MGI Symbol;Acc:MGI:106512]	0.39	0.77	0.02	PNRC2	3991	1026	3613	5402	620	2154	1590	8076	1836	8701	10322	1032	1583	400	13610	0	2621	4170	6551
Ctu2	Ctu2	cytosolic thiouridylase subunit 2 homolog (S. pombe) [Source:MGI Symbol;Acc:MGI:1914215]	0.39	0.34	0.45	CTU2	995	631	1105	3561	1466	533	1267	950	3114	464	1071	611	1205	0	1069	2261	697	1087	2857
Osbpl2	Osbpl2	oxysterol binding protein-like 2 [Source:MGI Symbol;Acc:MGI:2442832]	0.39	0.16	0.62	OSBPL2	3517	1553	4275	2343	1582	3219	4458	5486	7672	4456	4607	1914	1491	2049	4525	6145	776	2062	5335
Cdipt	Cdipt	CDP-diacylglycerol--inositol 3-phosphatidyltransferase (phosphatidylinositol synthase) [Source:MGI Symbol;Acc:MGI:105491]	0.39	0.27	0.51	CDIPT	3515	2026	6297	5616	1124	2174	5646	4164	9555	2060	3039	3940	3866	7096	4285	5717	1866	4797	3478
Atg5	Atg5	autophagy related 5 [Source:MGI Symbol;Acc:MGI:1277186]	0.39	0.86	-0.08	ATG5	3913	2102	1629	1975	276	915	1206	4186	784	5245	1610	1230	1751	2879	4130	2822	1523	2654	1788
Dnpep	Dnpep	aspartyl aminopeptidase [Source:MGI Symbol;Acc:MGI:1278328]	0.39	0.22	0.56	DNPEP	7028	3611	4237	4569	9464	4913	3027	3744	8607	2616	2624	1789	834	2246	5872	4795	4229	1735	4934
Rpl22	Rpl22	ribosomal protein L22 [Source:MGI Symbol;Acc:MGI:99262]	0.39	0.59	0.19	RPL22	10458	4075	8930	28086	2178	5469	3065	43043	19384	49121	51193	16060	18747	45671	14954	5807	14212	17092	15131
Txndc17	Txndc17	thioredoxin domain containing 17 [Source:MGI Symbol;Acc:MGI:1289248]	0.39	0.91	-0.13	TXNDC17	12981	2520	3497	3264	512	1957	1365	5799	3195	1731	1364	3268	3933	555	2829	3011	11668	6778	1427
Akr1a1	Akr1a1	aldo-keto reductase family 1, member A1 (aldehyde reductase) [Source:MGI Symbol;Acc:MGI:1929955]	0.39	0.87	-0.09	AKR1A1	264880	29931	36183	29633	6270	13793	18953	57075	3966	7488	7984	5910	8682	5224	5566	3379	5957	4609	3258
Gnpnat1	Gnpnat1	glucosamine-phosphate N-acetyltransferase 1 [Source:MGI Symbol;Acc:MGI:1858963]	0.39	0.65	0.13	GNPNAT1	2422	1779	711	690	412	386	539	1695	2830	8268	6714	2553	4591	248	6396	2864	895	11412	5249
Micall2	Micall2	MICAL-like 2 [Source:MGI Symbol;Acc:MGI:2444818]	0.39	0.23	0.55	MICALL2	241	167	838	1759	663	413	316	922	6053	46	623	802	210	3794	2582	1565	1159	367	878
Gmpr2	Gmpr2	guanosine monophosphate reductase 2 [Source:MGI Symbol;Acc:MGI:1917903]	0.39	0.74	0.04	GMPR2	2450	823	1862	3340	1702	746	1462	3227	4823	6199	18263	4657	3398	4875	5353	4730	7524	3981	3440
Fancf	Fancf	Fanconi anemia, complementation group F [Source:MGI Symbol;Acc:MGI:3689889]	0.39	0.77	0	FANCF	301	182	236	359	53	123	185	366	671	2354	704	1656	1577	1107	1301	1050	142	1603	994
Pfn1	Pfn1	profilin 1 [Source:MGI Symbol;Acc:MGI:97549]	0.39	0.43	0.35	PFN1	17611	10798	25529	108928	4385	10445	6318	36969	139861	10705	19179	26515	47491	131017	36114	80913	75916	76851	25423
Ankrd13c	Ankrd13c	ankyrin repeat domain 13c [Source:MGI Symbol;Acc:MGI:2139746]	0.39	0.86	-0.08	ANKRD13C	20402	1329	3635	3243	2722	1954	4602	3503	724	3394	1538	1120	1292	1520	3580	2962	535	1771	1011
Tufm	Tufm	Tu translation elongation factor, mitochondrial [Source:MGI Symbol;Acc:MGI:1923686]	0.39	0.45	0.33	TUFM	575	297	190	543	114	696	316	4884	27051	8462	23397	21516	15620	7931	17842	11213	12565	13499	25558
Smim4	Smim4	small itegral membrane protein 4 [Source:MGI Symbol;Acc:MGI:1913737]	0.39	0.88	-0.11	SMIM4	6192	629	640	991	185	829	342	399	1494	59	253	2933	2319	0	557	725	2304	470	745
Tmem160	Tmem160	transmembrane protein 160 [Source:MGI Symbol;Acc:MGI:1916344]	0.39	0.83	-0.06	TMEM160	3488	1203	2172	3249	64	2057	1351	1072	2574	36	83	4196	5597	1861	449	1656	476	470	875
Cdk4	Cdk4	cyclin-dependent kinase 4 [Source:MGI Symbol;Acc:MGI:88357]	0.39	0.65	0.12	CDK4	6448	1695	6190	13391	1758	2879	2703	29194	19505	9030	5284	11516	28512	9314	9748	8839	22426	12902	10809
Drg2	Drg2	developmentally regulated GTP binding protein 2 [Source:MGI Symbol;Acc:MGI:1342307]	0.39	0.39	0.39	DRG2	2693	1937	2290	2769	2099	1641	3253	3316	5028	1285	1245	3291	2764	1340	2392	4464	927	2945	3120
Hira	Hira	histone cell cycle regulation defective homolog A (S. cerevisiae) [Source:MGI Symbol;Acc:MGI:99430]	0.39	0.2	0.57	HIRA	2742	1289	4363	5525	1288	2064	5821	4104	3461	5650	3542	2059	2670	2411	1078	1480	1448	582	1958
Mrpl2	Mrpl2	mitochondrial ribosomal protein L2 [Source:MGI Symbol;Acc:MGI:1351622]	0.39	0.74	0.04	MRPL2	8778	3016	2186	3650	1641	5728	2056	3748	3410	3103	4403	1773	1447	3078	1873	1628	8719	1204	2993
Ebag9	Ebag9	estrogen receptor-binding fragment-associated gene 9 [Source:MGI Symbol;Acc:MGI:1859920]	0.39	0.89	-0.11	EBAG9	2286	939	1016	1456	1131	1175	1347	2076	1019	3211	1282	990	1318	3282	2843	1037	1282	2200	2458
Ap1s1	Ap1s1	adaptor protein complex AP-1, sigma 1 [Source:MGI Symbol;Acc:MGI:1098244]	0.39	0.29	0.48	AP1S1	4720	975	2416	2406	798	1268	7135	7308	22220	3028	2258	14170	10733	4948	14751	6525	1731	2945	3645
Mrps26	Mrps26	mitochondrial ribosomal protein S26 [Source:MGI Symbol;Acc:MGI:1333830]	0.39	0.93	-0.16	MRPS26	4802	865	1174	2585	985	1485	1868	4615	5431	3319	2098	12182	14749	1894	3179	5461	1824	3981	8623
Ears2	Ears2	glutamyl-tRNA synthetase 2 (mitochondrial)(putative) [Source:MGI Symbol;Acc:MGI:1914667]	0.39	0.44	0.34	EARS2	918	939	520	1326	493	975	583	768	3143	4336	4028	2185	1871	872	2944	2634	3320	4323	3721
Bcdin3d	Bcdin3d	BCDIN3 domain containing [Source:MGI Symbol;Acc:MGI:1922534]	0.39	0.63	0.15	BCDIN3D	410	131	277	668	332	190	305	209	551	599	135	861	640	161	655	138	159	965	419
Arhgap1	Arhgap1	Rho GTPase activating protein 1 [Source:MGI Symbol;Acc:MGI:2445003]	0.39	0.28	0.5	ARHGAP1	4594	1083	14865	11885	1836	3292	6187	5860	12191	3323	3072	1447	2030	5416	6013	10176	2285	7982	7753
Trappc4	Trappc4	trafficking protein particle complex 4 [Source:MGI Symbol;Acc:MGI:1926211]	0.39	0.79	-0.02	TRAPPC4	4310	1139	3426	4595	2609	1771	2966	2680	4142	1363	3029	3731	2189	6387	3051	3836	1161	1541	3498
Pecr	Pecr	peroxisomal trans-2-enoyl-CoA reductase [Source:MGI Symbol;Acc:MGI:2148199]	0.39	0.79	-0.02	PECR	54309	12404	278	459	98	629	289	619	711	441	6807	1253	961	659	317	839	0	1000	1531
Gnas	Gnas	GNAS (guanine nucleotide binding protein, alpha stimulating) complex locus [Source:MGI Symbol;Acc:MGI:95777]	0.39	0.02	0.75	GNAS	58408	36950	83040	76212	10367	85726	111051	35928	255674	25144	73683	17214	26572	36615	53617	123999	23443	39655	85116
Aen	Aen	apoptosis enhancing nuclease [Source:MGI Symbol;Acc:MGI:1915298]	0.39	0.49	0.29	AEN	1361	597	1330	1962	378	1558	1195	2098	6354	834	6885	2627	3794	565	1561	8469	854	3690	2600
Rad23a	Rad23a	RAD23a homolog (S. cerevisiae) [Source:MGI Symbol;Acc:MGI:105126]	0.39	0.52	0.25	RAD23A	5540	2665	4799	8627	5448	4949	4304	5180	18219	3041	5812	6165	6695	14801	8101	13855	15233	4746	8810
Edc3	Edc3	enhancer of mRNA decapping 3 homolog (S. cerevisiae) [Source:MGI Symbol;Acc:MGI:2142951]	0.39	0.15	0.62	EDC3	853	699	2363	2339	1183	652	1444	2736	6627	2201	2745	1652	1699	2655	4772	3666	1924	1858	3602
Sdhaf2	Sdhaf2	succinate dehydrogenase complex assembly factor 2 [Source:MGI Symbol;Acc:MGI:1913322]	0.39	0.74	0.03	SDHAF2	2570	800	1143	2451	683	2150	1365	3992	3071	2436	1345	4307	3938	4178	572	609	4213	674	589
Pdp2	Pdp2	pyruvate dehyrogenase phosphatase catalytic subunit 2 [Source:MGI Symbol;Acc:MGI:1918878]	0.39	0.56	0.21	PDP2	2732	1743	413	617	120	1488	554	1406	550	3847	1240	377	493	482	896	1279	1238	2261	1439
Axin1	Axin1	axin 1 [Source:MGI Symbol;Acc:MGI:1096327]	0.39	0.48	0.3	AXIN1	3510	1834	4668	8089	3592	2030	2491	3466	5465	2063	5002	1787	2409	4302	4399	5867	1248	2628	3313
E2f5	E2f5	E2F transcription factor 5 [Source:MGI Symbol;Acc:MGI:105091]	0.39	0.83	-0.06	E2F5	2794	300	755	537	873	323	678	1178	470	1938	1180	1090	1533	536	1435	298	302	1296	1722
Eif2a	Eif2a	eukaryotic translation initiation factor 2A [Source:MGI Symbol;Acc:MGI:1098684]	0.39	0.74	0.03	EIF2A	5249	2507	4060	5960	1131	3794	3655	20020	2630	28629	15798	6343	4843	5687	15468	10109	10392	6563	12505
Thoc6	Thoc6	THO complex 6 homolog (Drosophila) [Source:MGI Symbol;Acc:MGI:2677480]	0.39	0.61	0.16	THOC6	1047	319	886	2317	541	556	490	1842	3411	1507	1360	2189	3106	3034	2537	1408	3030	1735	2559
Capn1	Capn1	calpain 1 [Source:MGI Symbol;Acc:MGI:88263]	0.39	0.37	0.4	CAPN1	2461	1536	7395	11582	227	2436	2051	2275	25154	9920	6030	2887	3941	8046	23326	25723	4833	12846	15353
Ctsb	Ctsb	cathepsin B [Source:MGI Symbol;Acc:MGI:88561]	0.38	0.77	0	CTSB	49765	25491	28105	53399	3444	30862	28466	284702	17819	11436	65731	4755	6917	11578	31934	33247	7681	10932	26489
Kctd5	Kctd5	potassium channel tetramerisation domain containing 5 [Source:MGI Symbol;Acc:MGI:1916509]	0.38	0.26	0.51	KCTD5	676	141	859	876	626	503	972	2673	6364	2734	2009	1920	3582	3080	3131	6160	1004	2485	3290
Csk	Csk	c-src tyrosine kinase [Source:MGI Symbol;Acc:MGI:88537]	0.38	0.36	0.41	CSK	2731	3727	7548	37997	1020	1854	2473	12760	16567	2063	2579	1888	2064	14232	4696	11061	8053	4552	3712
H13	H13	histocompatibility 13 [Source:MGI Symbol;Acc:MGI:95886]	0.38	0.49	0.27	HM13	7606	9230	8698	13341	4536	2603	3908	12006	23114	6512	13669	3201	4242	7417	10178	19764	14619	11902	30053
Gle1	Gle1	GLE1 RNA export mediator (yeast) [Source:MGI Symbol;Acc:MGI:1921662]	0.38	0.38	0.39	GLE1	3835	2182	4075	4405	3909	2377	4335	2628	5070	7321	2477	2185	2407	3943	6076	5956	1446	5823	3417
Reep5	Reep5	receptor accessory protein 5 [Source:MGI Symbol;Acc:MGI:1270152]	0.38	0.43	0.34	REEP5	13409	918	7399	8093	1214	14792	9862	7624	10634	9168	4535	3105	3064	1741	7765	12147	1482	14704	12643
Nudt22	Nudt22	nudix (nucleoside diphosphate linked moiety X)-type motif 22 [Source:MGI Symbol;Acc:MGI:1915573]	0.38	0.83	-0.07	NUDT22	2108	458	704	939	202	1175	587	907	3634	579	1087	3138	2963	6006	2376	2754	2612	1005	1008
Ccdc115	Ccdc115	coiled-coil domain containing 115 [Source:MGI Symbol;Acc:MGI:1916918]	0.38	0.67	0.1	CCDC115	578	228	569	939	310	343	393	4073	2065	2413	1763	1658	1491	2446	2704	1603	1373	1388	2860
Tsr3	Tsr3	TSR3 20S rRNA accumulation [Source:MGI Symbol;Acc:MGI:1915577]	0.38	0.65	0.11	TSR3	1317	585	938	1638	748	413	1298	1076	5066	834	1202	4385	7097	0	2558	4694	1667	2506	3224
Mynn	Mynn	myoneurin [Source:MGI Symbol;Acc:MGI:1931415]	0.38	0.63	0.14	MYNN	1599	509	1713	1988	1159	1228	1173	2550	387	5052	1235	1506	1463	1045	2131	0	427	1812	1508
Coa4	Coa4	cytochrome c oxidase assembly factor 4 [Source:MGI Symbol;Acc:MGI:1915435]	0.38	0.64	0.13	COA4	721	200	246	426	641	296	117	915	8583	2374	2128	10175	9251	0	3387	3813	7856	4445	5474
Slc11a2	Slc11a2	solute carrier family 11 (proton-coupled divalent metal ion transporters), member 2 [Source:MGI Symbol;Acc:MGI:1345279]	0.38	0.79	-0.03	SLC11A2	4258	1990	2772	2897	1582	2100	3301	4935	1680	8029	6689	2381	2247	1659	3712	4537	1620	5992	10578
Rpe	Rpe	ribulose-5-phosphate-3-epimerase [Source:MGI Symbol;Acc:MGI:1913896]	0.38	0.88	-0.11	RPE	2115	1177	1431	1726	444	483	985	6139	2173	5614	5877	4000	3307	3045	6836	969	2527	4711	5075
2510039O18Rik	2510039O18Rik	RIKEN cDNA 2510039O18 gene [Source:MGI Symbol;Acc:MGI:1924284]	0.38	0.3	0.46	KIAA2013	2533	1872	5895	7578	2353	3428	1945	5166	8849	2652	8584	3574	3697	3897	6611	1393	1562	3246	6528
Fahd2a	Fahd2a	fumarylacetoacetate hydrolase domain containing 2A [Source:MGI Symbol;Acc:MGI:1915376]	0.38	0.79	-0.03	FAHD2A	10781	1144	571	552	1463	1558	1053	466	1773	779	1488	1884	1988	3088	1294	319	477	1240	1612
Pdk3	Pdk3	pyruvate dehydrogenase kinase, isoenzyme 3 [Source:MGI Symbol;Acc:MGI:2384308]	0.38	0.48	0.29	PDK3	5900	25	1989	2445	6201	293	2698	4178	1283	2964	642	1474	440	1431	2324	1206	200	908	110
Btbd6	Btbd6	BTB (POZ) domain containing 6 [Source:MGI Symbol;Acc:MGI:3026623]	0.38	0.05	0.72	BTBD6	1799	774	1560	1365	483	1551	3473	466	7725	1648	0	1252	2200	1561	3396	3604	830	2041	1667
Ube2a	Ube2a	ubiquitin-conjugating enzyme E2A [Source:MGI Symbol;Acc:MGI:102959]	0.38	0.91	-0.14	UBE2A	3918	1154	1756	2302	824	2124	1396	4614	4512	4542	1838	2005	3627	8345	6273	15274	2788	10202	4795
Junb	Junb	jun B proto-oncogene [Source:MGI Symbol;Acc:MGI:96647]	0.38	0.26	0.5	JUNB	826	669	3530	5938	153	872	2365	6785	21556	814	202	2107	2403	14004	14833	3260	1610	1659	1138
Igbp1	Igbp1	immunoglobulin (CD79A) binding protein 1 [Source:MGI Symbol;Acc:MGI:1346500]	0.38	0.91	-0.15	IGBP1	7257	2935	3472	6440	368	2912	2040	10857	2326	7579	7603	7924	3274	8909	5687	1359	2512	3328	2955
Dcaf11	Dcaf11	DDB1 and CUL4 associated factor 11 [Source:MGI Symbol;Acc:MGI:90168]	0.38	0.22	0.54	DCAF11	21927	27621	10393	9921	4046	17991	7771	3329	12142	4349	17320	1774	1744	1987	5041	3379	3042	3154	2897
Rrp15	Rrp15	ribosomal RNA processing 15 homolog (S. cerevisiae) [Source:MGI Symbol;Acc:MGI:1914473]	0.38	0.45	0.31	RRP15	823	690	805	2066	787	579	559	2733	2082	5322	861	1136	1376	465	1154	3436	781	3052	3686
Tmem147	Tmem147	transmembrane protein 147 [Source:MGI Symbol;Acc:MGI:1915011]	0.38	0.8	-0.03	TMEM147	18090	5227	3282	4238	3121	6288	4313	3620	8302	2112	2598	13014	12785	6691	4068	3891	1879	9513	5578
Rab7	Rab7	RAB7, member RAS oncogene family [Source:MGI Symbol;Acc:MGI:105068]	0.38	0.52	0.25	RAB7A	9158	4318	8075	5802	1143	6860	7572	17698	23764	15887	11587	4371	5668	21964	18090	23397	14982	10172	28225
Dbi	Dbi	diazepam binding inhibitor [Source:MGI Symbol;Acc:MGI:94865]	0.38	0.69	0.07	DBI	62637	29990	5807	3786	1848	6684	7053	10591	15509	7370	13494	4469	7310	23298	7244	5078	17597	16133	17661
Tk1	Tk1	thymidine kinase 1 [Source:MGI Symbol;Acc:MGI:98763]	0.38	0.32	0.44	TK1	293	806	212	1720	80	186	49	4272	20438	1802	3373	1826	7909	10875	10826	14156	1353	13525	9350
Snx12	Snx12	sorting nexin 12 [Source:MGI Symbol;Acc:MGI:1919331]	0.38	0.31	0.46	SNX12	1169	306	1633	1958	203	1162	1884	2988	5357	5003	2269	1883	2627	851	2996	5961	2242	6563	4451
Map1lc3b	Map1lc3b	microtubule-associated protein 1 light chain 3 beta [Source:MGI Symbol;Acc:MGI:1914693]	0.38	0.59	0.18	MAP1LC3B	1836	523	1483	1168	495	1578	1230	3622	4419	5514	7404	1059	2647	2915	5321	8215	386	4741	5693
Gclm	Gclm	glutamate-cysteine ligase, modifier subunit [Source:MGI Symbol;Acc:MGI:104995]	0.38	0.73	0.03	GCLM	22232	11741	2637	3887	1815	1395	2531	2655	624	6515	2304	435	493	1145	2242	6326	344	17909	919
Dcaf13	Dcaf13	DDB1 and CUL4 associated factor 13 [Source:MGI Symbol;Acc:MGI:2684929]	0.38	0.66	0.1	DCAF13	2965	1519	2439	5240	1639	1375	1948	5047	3158	13266	4018	7927	8944	1802	4801	2432	1835	6512	7268
Sec11a	Sec11a	SEC11 homolog A (S. cerevisiae) [Source:MGI Symbol;Acc:MGI:1929464]	0.38	0.98	-0.22	SEC11A	8340	2807	4082	5521	2327	1771	1336	4107	9860	11150	11521	19778	18007	22676	10169	8108	5216	15122	7597
Sdr39u1	Sdr39u1	short chain dehydrogenase/reductase family 39U, member 1 [Source:MGI Symbol;Acc:MGI:1916876]	0.38	0.7	0.06	SDR39U1	7570	798	2498	4472	1787	5582	4083	175	3835	141	2895	3320	2988	3886	2554	636	2751	1832	1687
Magt1	Magt1	magnesium transporter 1 [Source:MGI Symbol;Acc:MGI:1914325]	0.38	0.71	0.05	MAGT1	4552	3410	3022	2657	375	2047	938	10225	2322	11735	5681	1963	4761	2152	10280	3	1129	12693	10116
Tmem127	Tmem127	transmembrane protein 127 [Source:MGI Symbol;Acc:MGI:1916720]	0.38	0.1	0.66	TMEM127	1350	661	1550	1508	1312	922	2195	3050	9526	3884	4149	1435	1306	3993	6251	4861	1089	5323	5925
Pet100	Pet100	PET100 homolog (S. cerevisiae) [Source:MGI Symbol;Acc:MGI:3615306]	0.38	0.92	-0.16	PET100	3310	986	935	1718	1446	895	916	1141	2476	595	809	11598	11455	0	152	276	3050	434	144
Lamtor2	Lamtor2	late endosomal/lysosomal adaptor, MAPK and MTOR activator 2 [Source:MGI Symbol;Acc:MGI:1932697]	0.38	0.91	-0.14	LAMTOR2	5737	2826	2946	5274	675	2197	2023	6996	3295	2371	988	9031	9599	0	2146	2113	5423	2628	1540
Hars2	Hars2	histidyl-tRNA synthetase 2, mitochondrial (putative) [Source:MGI Symbol;Acc:MGI:1918041]	0.38	0.76	0	HARS2	3020	1306	1446	2483	676	1797	2288	2119	3799	2411	1765	6619	4923	2956	1772	2331	1091	4236	3819
Osbpl3	Osbpl3	oxysterol binding protein-like 3 [Source:MGI Symbol;Acc:MGI:1918970]	0.38	0.72	0.04	OSBPL3	6206	120	2272	874	86	2037	2727	2189	1	10012	1715	366	937	252	2676	8389	606	5910	4425
Sord	Sord	sorbitol dehydrogenase [Source:MGI Symbol;Acc:MGI:98266]	0.38	0.36	0.39	SORD	37941	18770	728	482	34038	2749	305	4039	3038	11656	6503	2643	2191	994	3411	447	1371	2108	3359
Spcs2	Spcs2	signal peptidase complex subunit 2 homolog (S. cerevisiae) [Source:MGI Symbol;Acc:MGI:1913874]	0.38	0.33	0.43	SPCS2	5427	4396	6393	7942	8086	2000	3142	10958	4030	4669	5512	1752	2299	826	2598	203	709	7252	3021
Kdm1b	Kdm1b	lysine (K)-specific demethylase 1B [Source:MGI Symbol;Acc:MGI:2145261]	0.38	0.82	-0.06	KDM1B	3062	1958	2101	2157	549	1518	994	1384	1231	772	1781	686	922	0	4347	1323	616	1256	1710
Taf8	Taf8	TAF8 RNA polymerase II, TATA box binding protein (TBP)-associated factorq [Source:MGI Symbol;Acc:MGI:1926879]	0.38	0.5	0.26	TAF8	703	226	929	1542	483	439	676	1477	1125	5817	2128	921	1037	1062	1754	2546	1207	1363	1742
Abt1	Abt1	activator of basal transcription 1 [Source:MGI Symbol;Acc:MGI:1353636]	0.38	0.62	0.14	ABT1	1064	760	1092	1564	609	706	950	1028	2302	1363	2915	1703	2567	1580	2242	2343	704	1312	1863
Stx5a	Stx5a	syntaxin 5A [Source:MGI Symbol;Acc:MGI:1928483]	0.38	0.42	0.34	STX5	3761	2771	4623	4885	3775	1731	3847	2704	3844	2295	2663	1758	1912	3327	2279	4958	1175	2118	1378
Dnaja3	Dnaja3	DnaJ (Hsp40) homolog, subfamily A, member 3 [Source:MGI Symbol;Acc:MGI:1933786]	0.38	0.24	0.52	DNAJA3	9720	6348	3083	3301	3077	11094	4162	9290	9380	5382	7307	3184	3771	4082	6490	7039	0	6737	8157
Slc27a4	Slc27a4	solute carrier family 27 (fatty acid transporter), member 4 [Source:MGI Symbol;Acc:MGI:1347347]	0.38	0.05	0.71	SLC27A4	4161	2878	3551	2209	458	2413	7671	1667	9623	284	2044	1542	2378	821	2394	4600	1036	2322	2357
Stk11ip	Stk11ip	serine/threonine kinase 11 interacting protein [Source:MGI Symbol;Acc:MGI:1918978]	0.38	0.15	0.6	STK11IP	810	405	2200	5436	1317	972	3383	2585	4700	575	1118	1564	957	1630	2910	2126	1027	1215	1231
Rbx1	Rbx1	ring-box 1 [Source:MGI Symbol;Acc:MGI:1891829]	0.38	0.92	-0.16	RBX1	3287	741	2013	2942	675	1415	1502	4569	1751	2187	2874	3120	6580	7302	85	435	2055	2633	202
Sra1	Sra1	steroid receptor RNA activator 1 [Source:MGI Symbol;Acc:MGI:1344414]	0.38	0.86	-0.1	SRA1	7578	3836	3196	3604	2395	3515	2096	3563	3526	804	1446	2370	3494	3477	1646	3934	3370	2210	3342
Irf3	Irf3	interferon regulatory factor 3 [Source:MGI Symbol;Acc:MGI:1859179]	0.38	0.56	0.19	IRF3	4417	3303	4388	10194	2624	1611	2047	1879	7622	2142	2094	1399	1819	10167	3918	5802	5104	4568	3827
Ptrh2	Ptrh2	peptidyl-tRNA hydrolase 2 [Source:MGI Symbol;Acc:MGI:2444848]	0.38	0.85	-0.09	PTRH2	1337	688	760	1525	837	642	768	2741	3532	1082	1992	3772	2744	3845	2623	1146	3765	3190	3357
Endog	Endog	endonuclease G [Source:MGI Symbol;Acc:MGI:1261433]	0.38	0.55	0.21	ENDOG	5077	2074	1175	1610	2765	3445	1309	342	4002	95	507	2151	4122	4023	991	626	1112	689	1173
Psma2	Psma2	proteasome (prosome, macropain) subunit, alpha type 2 [Source:MGI Symbol;Acc:MGI:104885]	0.38	0.93	-0.17	PSMA2	11418	4567	6435	9819	1980	5402	4891	11961	2702	6942	6709	11793	15597	5737	548	454	8631	648	552
Mfsd5	Mfsd5	major facilitator superfamily domain containing 5 [Source:MGI Symbol;Acc:MGI:2145901]	0.38	0.39	0.36	MFSD5	2276	1397	4187	4822	449	1598	2804	4829	3836	732	920	973	2219	2575	1771	2401	693	3889	2406
Irak1	Irak1	interleukin-1 receptor-associated kinase 1 [Source:MGI Symbol;Acc:MGI:107420]	0.38	0.46	0.3	IRAK1	6040	4716	6396	8861	517	6770	4639	7602	39681	9204	7944	3425	9194	10649	10100	63879	11367	12381	14712
Hps3	Hps3	Hermansky-Pudlak syndrome 3 homolog (human) [Source:MGI Symbol;Acc:MGI:2153839]	0.38	0.58	0.17	HPS3	2574	565	2605	5869	454	1608	1917	6103	1360	9214	2848	1294	1330	980	3489	4962	571	8079	2530
Arl6ip1	Arl6ip1	ADP-ribosylation factor-like 6 interacting protein 1 [Source:MGI Symbol;Acc:MGI:1858943]	0.38	0.88	-0.13	ARL6IP1	28285	5959	7602	9097	5631	1019	9418	18789	6789	28737	37412	18360	24107	18171	19525	13963	6610	31806	14691
Fam103a1	Fam103a1	family with sequence similarity 103, member A1 [Source:MGI Symbol;Acc:MGI:1914398]	0.38	0.22	0.54	FAM103A1	462	217	392	402	556	246	512	860	2168	2119	1450	1735	2048	899	462	97	0	2399	638
Pcbd2	Pcbd2	pterin 4 alpha carbinolamine dehydratase/dimerization cofactor of hepatocyte nuclear factor 1 alpha (TCF1) 2 [Source:MGI Symbol;Acc:MGI:1919812]	0.38	0.91	-0.16	PCBD2	3967	1234	1146	1376	342	872	356	894	1254	491	180	519	797	15103	709	593	164	827	739
Alg12	Alg12	asparagine-linked glycosylation 12 (alpha-1,6-mannosyltransferase) [Source:MGI Symbol;Acc:MGI:2385025]	0.38	0.76	-0.01	ALG12	1331	627	945	1216	1144	719	932	1088	2539	589	906	1364	1628	2079	2014	2764	466	1669	4344
Man1b1	Man1b1	mannosidase, alpha, class 1B, member 1 [Source:MGI Symbol;Acc:MGI:2684954]	0.38	0.15	0.61	MAN1B1	3792	2403	6445	5858	5328	2330	5041	4420	13197	6006	6820	2721	2360	9446	9475	7683	2774	4241	3871
Ulk3	Ulk3	unc-51-like kinase 3 [Source:MGI Symbol;Acc:MGI:1918992]	0.38	0.15	0.6	ULK3	432	414	693	2016	171	546	1521	597	8758	873	611	3685	5084	2073	3053	2394	1839	2924	2016
Bad	Bad	BCL2-associated agonist of cell death [Source:MGI Symbol;Acc:MGI:1096330]	0.37	0.74	0.01	BAD	3320	793	1879	1242	2060	842	1212	1214	4093	582	381	2817	6569	5325	1772	1802	831	2210	2542
Sar1b	Sar1b	SAR1 gene homolog B (S. cerevisiae) [Source:MGI Symbol;Acc:MGI:1913647]	0.37	0.62	0.13	SAR1B	14998	9036	3196	2373	971	5762	2648	4965	2514	5052	4402	983	941	407	4144	5230	700	5241	5688
Idh3g	Idh3g	isocitrate dehydrogenase 3 (NAD+), gamma [Source:MGI Symbol;Acc:MGI:1099463]	0.37	0.32	0.43	IDH3G	32203	4402	6065	11399	1131	43314	11593	13927	12176	1452	1152	1637	3135	6620	4013	7296	8952	2332	3859
Slc12a9	Slc12a9	solute carrier family 12 (potassium/chloride transporters), member 9 [Source:MGI Symbol;Acc:MGI:1933532]	0.37	0.18	0.57	SLC12A9	1066	329	1619	2189	264	356	2890	1625	7906	546	758	2114	1580	4370	2275	3161	1251	1756	3435
Prkd2	Prkd2	protein kinase D2 [Source:MGI Symbol;Acc:MGI:2141917]	0.37	0.31	0.43	PRKD2	594	585	8532	20132	270	1934	623	1251	6052	1027	1126	781	1188	1797	3419	6045	1289	2817	2793
Chmp1b	Chmp1b	Charged Multivesicular Body Protein 1B	0.37	0.61	0.14	CHMP1B	1918	1148	2390	2464	1527	1218	1226	6211	3709	6931	3301	3021	2955	5623	5700	3548	1562	4787	5511
Exoc6	Exoc6	exocyst complex component 6 [Source:MGI Symbol;Acc:MGI:1351611]	0.37	0.87	-0.12	EXOC6	7926	1395	3036	4645	803	4264	3021	5138	523	2639	2269	1220	1869	1144	2372	1920	459	5568	2135
Dnajc13	Dnajc13	DnaJ (Hsp40) homolog, subfamily C, member 13 [Source:MGI Symbol;Acc:MGI:2676368]	0.37	0.62	0.13	DNAJC13	9440	3412	6688	9882	4697	6757	9466	8894	1734	16015	3066	3229	3568	1813	3164	10687	897	8059	5740
Ptpn1	Ptpn1	protein tyrosine phosphatase, non-receptor type 1 [Source:MGI Symbol;Acc:MGI:97805]	0.37	0.21	0.54	PTPN1	1292	945	3964	8805	4082	1225	2219	5238	16379	5866	3577	2160	3291	5344	5609	17303	951	4634	6349
Blvra	Blvra	biliverdin reductase A [Source:MGI Symbol;Acc:MGI:88170]	0.37	0.94	-0.19	BLVRA	10071	762	1546	2946	529	1082	1510	7136	2836	1265	3900	7801	6758	2347	3272	2440	300	4578	1811
Polr3c	Polr3c	polymerase (RNA) III (DNA directed) polypeptide C [Source:MGI Symbol;Acc:MGI:1921664]	0.37	0.41	0.33	POLR3C	2788	1589	2101	5419	3687	2227	1740	6344	3720	3312	591	2396	3133	3403	2170	3284	1595	2348	3316
Trim65	Trim65	tripartite motif-containing 65 [Source:MGI Symbol;Acc:MGI:2442815]	0.37	0.33	0.41	TRIM65	353	336	981	1625	51	489	360	200	2756	2199	3076	1851	2480	1860	1472	1824	2115	3409	1924
Atf3	Atf3	activating transcription factor 3 [Source:MGI Symbol;Acc:MGI:109384]	0.37	-0.13	0.87	ATF3	63	68	403	93	8	296	42	7005	2351	1978	1027	243	440	708	225	252	176	934	1352
Tinf2	Tinf2	Terf1 (TRF1)-interacting nuclear factor 2 [Source:MGI Symbol;Acc:MGI:107246]	0.37	0.29	0.45	TINF2	1516	737	1414	3727	3005	776	1093	1364	4953	1501	3230	1740	2802	2681	3909	3345	3186	2389	1713
Ermp1	Ermp1	endoplasmic reticulum metallopeptidase 1 [Source:MGI Symbol;Acc:MGI:106250]	0.37	0.4	0.35	ERMP1	3914	1642	2367	2683	2500	1338	4622	6181	4805	24618	20277	811	1005	4893	2563	1865	808	13224	4659
Ggct	Ggct	gamma-glutamyl cyclotransferase [Source:MGI Symbol;Acc:MGI:95700]	0.37	0.87	-0.13	GGCT	3849	390	385	1194	890	922	828	683	4329	6948	2290	7944	11223	5323	4065	2312	6768	2026	4654
Ensa	Ensa	endosulfine alpha [Source:MGI Symbol;Acc:MGI:1891189]	0.37	-0.11	0.86	ENSA	2805	874	2993	3459	2239	3219	7907	12668	28965	9237	6591	3862	8773	10996	10245	5830	6868	12361	8897
Def8	Def8	differentially expressed in FDCP 8 [Source:MGI Symbol;Acc:MGI:1346331]	0.37	0.71	0.03	DEF8	19627	4377	3125	2955	409	7599	6861	1796	6388	1988	3732	1020	1896	18210	2422	3680	544	3598	4102
Lap3	Lap3	leucine aminopeptidase 3 [Source:MGI Symbol;Acc:MGI:1914238]	0.37	0.7	0.05	LAP3	51165	25677	3860	4013	2400	4360	4008	7272	3393	4146	11538	3303	3804	2287	4627	2708	2828	2674	4229
Ube2d3	Ube2d3	ubiquitin-conjugating enzyme E2D 3 [Source:MGI Symbol;Acc:MGI:1913355]	0.37	0.84	-0.1	UBE2D3	11490	4151	5800	7563	6896	7469	4600	21202	5624	26887	12316	6930	8479	22613	24059	7139	7127	14744	18204
Map3k14	Map3k14	mitogen-activated protein kinase kinase kinase 14 [Source:MGI Symbol;Acc:MGI:1858204]	0.37	0.36	0.38	MAP3K14	436	222	1193	4420	376	349	455	1098	1862	363	319	265	227	311	1739	0	208	2700	820
Cnpy2	Cnpy2	canopy 2 homolog (zebrafish) [Source:MGI Symbol;Acc:MGI:1928477]	0.37	0.87	-0.13	CNPY2	9843	3902	3929	3249	424	1581	1707	2541	6683	3593	5182	5620	7761	5553	4321	5057	13420	1138	6895
Gtf3a	Gtf3a	general transcription factor III A [Source:MGI Symbol;Acc:MGI:1913846]	0.37	0.99	-0.25	GTF3A	9338	1433	2844	5382	1268	1837	1789	2540	7615	3865	4121	6007	10422	10629	6058	6176	13150	4930	7765
Hdgf	Hdgf	hepatoma-derived growth factor [Source:MGI Symbol;Acc:MGI:1194494]	0.37	0.32	0.42	HDGF	7796	5807	7436	9759	10644	5562	5505	40505	48018	44465	20269	13757	22387	22298	32936	54668	30839	24829	48425
Mat2a	Mat2a	methionine adenosyltransferase II, alpha [Source:MGI Symbol;Acc:MGI:2443731]	0.37	0.87	-0.13	MAT2A	17816	1834	6171	8690	4119	6258	9005	8767	13513	13754	8077	21498	16217	17354	14922	11956	6484	34307	22719
Ccnd1	Ccnd1	cyclin D1 [Source:MGI Symbol;Acc:MGI:88313]	0.37	0.39	0.35	CCND1	3775	430	8638	4545	314	2706	1528	25786	42612	60290	13761	7950	34142	1214	57097	61584	675	29816	29565
1110008L16Rik	1110008L16Rik	RIKEN cDNA 1110008L16 gene [Source:MGI Symbol;Acc:MGI:1913382]	0.37	0.8	-0.06	KIAA0391	1101	758	485	952	680	629	364	2111	1731	3571	3845	2611	2507	2232	3142	3192	948	781	2620
Rps27a	Rps27a	ribosomal protein S27A [Source:MGI Symbol;Acc:MGI:1925544]	0.37	0.5	0.23	RPS27A	482	228	285	1350	393	230	294	78375	27453	88838	80174	56507	43402	23725	14954	1344	32237	41028	6673
Ergic3	Ergic3	ERGIC and golgi 3 [Source:MGI Symbol;Acc:MGI:1913616]	0.37	0.71	0.03	ERGIC3	18083	5413	9754	9190	14029	3775	7183	9844	23007	17038	18244	27377	23862	14526	15265	17492	24113	9330	24189
Edem2	Edem2	ER degradation enhancer, mannosidase alpha-like 2 [Source:MGI Symbol;Acc:MGI:1915540]	0.37	0.48	0.26	EDEM2	3781	4892	4665	8015	1961	736	1667	5834	2991	2498	3502	2247	1314	3288	1990	2517	1360	4042	2779
Tmem59	Tmem59	transmembrane protein 59 [Source:MGI Symbol;Acc:MGI:1929278]	0.37	0.8	-0.07	TMEM59	43136	16586	24644	12147	4912	9287	12244	11434	2899	21920	9240	2700	2877	17961	26190	10043	5036	7171	2337
Fech	Fech	ferrochelatase [Source:MGI Symbol;Acc:MGI:95513]	0.37	0.55	0.18	FECH	10311	8840	3010	8909	1612	8584	3443	3725	2149	1730	1178	1125	1157	647	3350	1937	550	4614	1231
Atp6v1a	Atp6v1a	ATPase, H+ transporting, lysosomal V1 subunit A [Source:MGI Symbol;Acc:MGI:1201780]	0.37	0.52	0.22	ATP6V1A	37347	2644	8116	3535	6263	1967	31206	63447	3019	20625	5237	3615	4704	3174	9120	6242	906	7222	6572
3110040N11Rik	3110040N11Rik	RIKEN cDNA 3110040N11 gene [Source:MGI Symbol;Acc:MGI:1914540]	0.37	0.94	-0.2	C15orf40	1784	574	749	1534	390	879	587	1122	821	932	502	1017	791	4047	683	856	1057	1812	768
Caskin2	Caskin2	CASK-interacting protein 2 [Source:MGI Symbol;Acc:MGI:2157062]	0.37	-0.09	0.82	CASKIN2	2430	1154	18262	1988	759	7349	2835	454	13054	177	920	665	790	380	1863	3016	0	1730	2002
Mrps18c	Mrps18c	mitochondrial ribosomal protein S18C [Source:MGI Symbol;Acc:MGI:1915985]	0.37	0.94	-0.21	MRPS18C	2579	1159	1261	2133	927	1485	1049	1508	1223	2405	1494	2383	2948	1757	1375	568	5239	1623	1277
Ost4	Ost4	oligosaccharyltransferase 4 homolog (S. cerevisiae) [Source:MGI Symbol;Acc:MGI:1914945]	0.37	0.98	-0.24	OST4	6645	1652	2911	3701	1429	1787	828	2961	11456	3142	7831	40971	33270	0	8168	3417	40629	5680	7005
Nampt	Nampt	nicotinamide phosphoribosyltransferase [Source:MGI Symbol;Acc:MGI:1929865]	0.37	0.46	0.28	NAMPT	14153	3214	4716	4604	1475	15018	3719	28540	2293	29473	5907	2945	2146	846	8764	4979	2482	4532	4223
Gatad2a	Gatad2a	GATA zinc finger domain containing 2A [Source:MGI Symbol;Acc:MGI:2384585]	0.37	0.18	0.56	GATAD2A	3837	3503	7640	7089	6135	3002	2732	7090	19027	2570	3199	2373	2814	2933	8213	14106	4482	3828	9564
Oas3	Oas3	2'-5' oligoadenylate synthetase 3 [Source:MGI Symbol;Acc:MGI:2180850]	0.37	0.34	0.39	OAS3	20	74	271	1889	0	23	11	4715	10670	7383	1416	484	178	511	11615	9842	120	13525	7103
Pitrm1	Pitrm1	pitrilysin metallepetidase 1 [Source:MGI Symbol;Acc:MGI:1916867]	0.37	0.26	0.47	PITRM1	4175	3047	4043	6916	1378	6647	4262	6517	10772	5675	2325	3180	2383	3040	6897	10578	2635	7895	8212
Pigv	Pigv	phosphatidylinositol glycan anchor biosynthesis, class V [Source:MGI Symbol;Acc:MGI:2442480]	0.37	0.5	0.24	PIGV	851	297	1037	2047	449	879	512	647	1096	2299	1767	1196	365	1263	2244	714	370	878	696
Ifrd2	Ifrd2	interferon-related developmental regulator 2 [Source:MGI Symbol;Acc:MGI:1316708]	0.37	0.89	-0.16	IFRD2	5426	2173	1494	5017	709	2287	554	2448	4980	2070	2869	3459	4847	3295	3940	6919	6028	3858	5795
Sapcd2	Sapcd2	suppressor APC domain containing 2 [Source:MGI Symbol;Acc:MGI:1919330]	0.37	0.27	0.47	SAPCD2	10	0	149	370	36	3	88	948	11234	945	5915	2111	4289	0	8948	5396	500	3220	7222
Myl6	Myl6	myosin, light polypeptide 6, alkali, smooth muscle and non-muscle [Source:MGI Symbol;Acc:MGI:109318]	0.37	0.68	0.05	MYL6	14615	2920	18632	13294	1366	3831	6229	8477	80223	19811	20115	22524	158173	71220	19963	47765	72069	37073	23274
Slc25a11	Slc25a11	solute carrier family 25 (mitochondrial carrier oxoglutarate carrier), member 11 [Source:MGI Symbol;Acc:MGI:1915113]	0.37	0.11	0.62	SLC25A11	15282	3340	4325	6605	1005	31464	5699	7704	10283	1305	1966	3038	4246	4115	4675	4602	1645	5497	2704
Rras2	Rras2	related RAS viral (r-ras) oncogene homolog 2 [Source:MGI Symbol;Acc:MGI:1914172]	0.37	0.5	0.23	RRAS2	1777	591	2544	2914	525	2040	499	3103	457	13696	2141	1211	551	300	2643	3898	56	1883	3874
Abcd1	Abcd1	ATP-binding cassette, sub-family D (ALD), member 1 [Source:MGI Symbol;Acc:MGI:1349215]	0.37	0.07	0.66	ABCD1	711	1475	4906	6602	1348	3675	1389	4428	9269	255	1779	596	554	5536	1732	1456	1391	316	133
Cdk5rap1	Cdk5rap1	CDK5 regulatory subunit associated protein 1 [Source:MGI Symbol;Acc:MGI:1914221]	0.37	0.83	-0.1	CDK5RAP1	1616	502	611	885	554	1032	645	1173	2632	2763	3502	1998	2268	1689	2366	4119	2939	1955	6733
Ddx54	Ddx54	DEAD (Asp-Glu-Ala-Asp) box polypeptide 54 [Source:MGI Symbol;Acc:MGI:1919240]	0.37	0.3	0.44	DDX54	3162	3942	6733	17512	4231	3209	3931	7585	15467	2426	4440	1839	3696	2345	9859	6479	8710	10391	12851
Nob1	Nob1	NIN1/RPN12 binding protein 1 homolog (S. cerevisiae) [Source:MGI Symbol;Acc:MGI:1914869]	0.37	0.49	0.24	NOB1	1827	654	1420	3269	900	1544	2082	4515	6540	6778	13039	2033	2807	5279	8493	586	2938	4445	8781
Fam173b	Fam173b	family with sequence similarity 173, member B [Source:MGI Symbol;Acc:MGI:1915323]	0.37	0.9	-0.17	FAM173B	1763	625	595	896	188	719	581	559	1042	281	196	582	960	1406	1745	982	740	1123	898
Cyp20a1	Cyp20a1	cytochrome P450, family 20, subfamily a, polypeptide 1 [Source:MGI Symbol;Acc:MGI:1925201]	0.36	0.52	0.21	CYP20A1	2163	859	3046	1447	198	972	1148	3300	916	875	653	535	829	150	869	1456	294	852	1031
Mybl2	Mybl2	myeloblastosis oncogene-like 2 [Source:MGI Symbol;Acc:MGI:101785]	0.36	0.21	0.52	MYBL2	33	11	86	1320	614	13	53	1706	33611	3250	4755	3263	9693	8672	4246	17833	4899	7349	28118
Dhrs7b	Dhrs7b	dehydrogenase/reductase (SDR family) member 7B [Source:MGI Symbol;Acc:MGI:2384931]	0.36	0.86	-0.13	DHRS7B	5905	1431	1702	1767	1988	1481	1444	2184	1498	719	1003	853	1215	4669	1117	1083	859	1108	1589
Sf3b3	Sf3b3	splicing factor 3b, subunit 3 [Source:MGI Symbol;Acc:MGI:1289341]	0.36	0.16	0.56	SF3B3	3042	2880	9785	23643	5433	7569	9365	14833	29876	30782	19104	3367	6796	2252	17188	29754	16800	20680	26281
Ints5	Ints5	integrator complex subunit 5 [Source:MGI Symbol;Acc:MGI:1923578]	0.36	0.23	0.5	INTS5	1305	2000	2793	5153	868	1534	2305	2216	3747	2230	990	1235	1485	1977	3688	2491	316	1587	2201
Aph1c	Aph1c	anterior pharynx defective 1c homolog (C. elegans) [Source:MGI Symbol;Acc:MGI:1915568]	0.36	0.85	-0.12	APH1B	3140	27	285	253	493	43	205	2449	746	334	32	770	298	1738	1134	1154	172	2113	378
Pdcd10	Pdcd10	programmed cell death 10 [Source:MGI Symbol;Acc:MGI:1928396]	0.36	0.86	-0.14	PDCD10	404	76	225	394	203	120	238	2600	1131	9064	2822	3672	4926	5039	3795	4138	2333	2955	4812
Ap2m1	Ap2m1	adaptor-related protein complex 2, mu 1 subunit [Source:MGI Symbol;Acc:MGI:1298405]	0.36	0.39	0.34	AP2M1	2216	1108	1810	2334	380	1098	3158	6293	40962	18457	10743	9629	13874	21072	25635	53019	20676	13698	14778
Net1	Net1	neuroepithelial cell transforming gene 1 [Source:MGI Symbol;Acc:MGI:1927138]	0.36	0.48	0.25	NET1	4169	3336	5409	2224	1027	902	1159	3345	6731	22195	7333	1196	2762	2818	17199	11620	378	12274	10382
Maz	Maz	MYC-associated zinc finger protein (purine-binding transcription factor) [Source:MGI Symbol;Acc:MGI:1338823]	0.36	0.17	0.56	MAZ	2838	2712	6061	13914	3280	3275	8475	7239	49115	8632	13415	6817	17676	23899	15347	3618	34748	6936	17733
Ppp1r15b	Ppp1r15b	protein phosphatase 1, regulatory (inhibitor) subunit 15b [Source:MGI Symbol;Acc:MGI:2444211]	0.36	0.28	0.45	PPP1R15B	3346	5313	4294	6027	2092	1791	3275	11732	8127	17004	3619	4736	5365	6393	9154	7381	1783	6752	5500
Mrpl28	Mrpl28	mitochondrial ribosomal protein L28 [Source:MGI Symbol;Acc:MGI:1915861]	0.36	0.78	-0.05	MRPL28	13212	2811	2307	4149	1521	7030	2425	3871	8750	1050	3992	7646	11117	5876	5423	7673	6763	4547	5096
Amfr	Amfr	autocrine motility factor receptor [Source:MGI Symbol;Acc:MGI:1345634]	0.36	0.27	0.46	AMFR	18879	20878	13127	9726	9257	12399	11670	8188	9198	19245	10889	3525	5629	2135	10588	10195	1959	8396	8675
Rps6kb1	Rps6kb1	ribosomal protein S6 kinase, polypeptide 1 [Source:MGI Symbol;Acc:MGI:1270849]	0.36	-0.18	0.91	RPS6KB1	1233	1635	2048	2691	737	2586	3001	5048	16310	7847	4168	2270	2512	959	3682	1361	1949	10064	4033
Nans	Nans	N-acetylneuraminic acid synthase (sialic acid synthase) [Source:MGI Symbol;Acc:MGI:2149820]	0.36	0.42	0.3	NANS	1595	1061	3209	5847	870	1072	1150	7848	5498	2619	5819	2265	2008	3092	4360	5006	4780	4961	3937
Capns1	Capns1	calpain, small subunit 1 [Source:MGI Symbol;Acc:MGI:88266]	0.36	0.34	0.38	CAPNS1	13192	4727	15982	12681	12863	14156	7508	19144	48082	7082	9208	6231	11480	14508	34202	41761	19671	41590	17609
Ubl5	Ubl5	ubiquitin-like 5 [Source:MGI Symbol;Acc:MGI:1913427]	0.36	0.98	-0.25	UBL5	10721	3130	5942	7996	3251	4657	4476	6789	7994	3639	3022	35990	37572	9331	3159	2029	16361	4384	3261
Fam89b	Fam89b	family with sequence similarity 89, member B [Source:MGI Symbol;Acc:MGI:106595]	0.36	0.19	0.53	FAM89B	1456	424	2447	2520	2938	915	963	2489	7033	419	192	2593	5105	3123	366	186	658	174	315
Slco4a1	Slco4a1	solute carrier organic anion transporter family, member 4a1 [Source:MGI Symbol;Acc:MGI:1351866]	0.36	0.86	-0.13	SLCO4A1	1307	11	148	342	0	3	488	29171	3619	13	4863	2068	1719	1512	6359	21683	1732	485	1462
Ubap1	Ubap1	ubiquitin-associated protein 1 [Source:MGI Symbol;Acc:MGI:2149543]	0.36	0.56	0.16	UBAP1	4090	2558	3291	4052	4209	2666	3473	4127	3519	7842	3514	1213	1565	6491	5709	5127	1423	4236	4833
Srsf6	Srsf6	serine/arginine-rich splicing factor 6 [Source:MGI Symbol;Acc:MGI:1915246]	0.36	0.51	0.21	SRSF6	7708	3267	7145	18607	4231	5129	7115	7964	15661	8884	9927	7971	11478	0	16444	10766	10104	12999	21168
Eef1e1	Eef1e1	eukaryotic translation elongation factor 1 epsilon 1 [Source:MGI Symbol;Acc:MGI:1913393]	0.36	0.86	-0.13	EEF1E1	2272	587	663	1975	544	726	1418	4288	886	2511	3704	705	1145	2657	1060	609	5482	1000	1375
Vapb	Vapb	vesicle-associated membrane protein, associated protein B and C [Source:MGI Symbol;Acc:MGI:1928744]	0.36	0.41	0.32	VAPB	5680	2756	4755	3024	1795	4703	5026	11197	10482	7975	5748	1045	1712	652	7051	15528	1406	5629	13325
Chpt1	Chpt1	choline phosphotransferase 1 [Source:MGI Symbol;Acc:MGI:2384841]	0.36	0.8	-0.08	CHPT1	201959	15599	6898	980	10349	25809	3617	1327	1512	625	11488	1314	2317	995	2426	2338	1380	6834	3877
Lamp2	Lamp2	lysosomal-associated membrane protein 2 [Source:MGI Symbol;Acc:MGI:96748]	0.36	0.71	0.01	LAMP2	88957	42344	20511	7122	4246	12033	5865	43936	7092	12699	20517	709	1212	12723	12979	19003	3240	13601	11341
Hectd3	Hectd3	HECT domain containing 3 [Source:MGI Symbol;Acc:MGI:1923858]	0.36	0.41	0.31	HECTD3	3825	3338	3246	4424	1905	1891	4721	3653	4218	1471	1870	981	806	1818	2723	5252	1038	2077	3599
Snap23	Snap23	synaptosomal-associated protein 23 [Source:MGI Symbol;Acc:MGI:109356]	0.36	0.9	-0.17	SNAP23	5701	1159	2939	2624	1343	2570	1003	4306	970	6422	5636	974	2942	4469	4295	2938	2647	3072	5887
Gadd45gip1	Gadd45gip1	growth arrest and DNA-damage-inducible, gamma interacting protein 1 [Source:MGI Symbol;Acc:MGI:1914947]	0.36	0.87	-0.15	GADD45GIP1	5271	2585	1465	3656	1117	2679	1837	1652	6990	454	2479	5852	13483	6334	3352	8998	3140	2057	7265
Cfdp1	Cfdp1	craniofacial development protein 1 [Source:MGI Symbol;Acc:MGI:1344403]	0.36	0.65	0.07	CFDP1	5571	2498	5167	6756	3336	2563	5441	7034	3443	6755	10649	4066	7882	4626	2814	1821	3367	2123	2747
Adck1	Adck1	aarF domain containing kinase 1 [Source:MGI Symbol;Acc:MGI:1919363]	0.36	0.01	0.71	ADCK1	1895	899	1084	1540	1254	2596	2455	1368	1347	320	224	286	216	779	405	351	208	572	523
Ppia	Ppia	peptidylprolyl isomerase A [Source:MGI Symbol;Acc:MGI:97749]	0.36	0	0.73	PPIA	363	101	247	567	1161	67	397	69794	105081	55266	52556	41611	74138	10402	23491	4268	5230	76912	26763
Cux1	Cux1	cut-like homeobox 1 [Source:MGI Symbol;Acc:MGI:88568]	0.36	0.14	0.58	CUX1	9935	2017	8101	5521	11969	8904	7574	24548	12029	6624	2433	881	1493	5423	7448	8817	2105	11254	4974
Tor1a	Tor1a	torsin family 1, member A (torsin A) [Source:MGI Symbol;Acc:MGI:1353568]	0.36	0.72	0	TOR1A	3540	2889	1870	2730	407	576	1778	3796	4924	3871	2098	4390	5434	4274	4408	6283	4809	5058	2736
Nudt8	Nudt8	nudix (nucleoside diphosphate linked moiety X)-type motif 8 [Source:MGI Symbol;Acc:MGI:1913637]	0.36	0.62	0.1	NUDT8	6572	920	408	1077	107	4683	375	478	774	147	236	319	269	1128	648	351	312	260	511
Rps27l	Rps27l	ribosomal protein S27-like [Source:MGI Symbol;Acc:MGI:1915191]	0.36	0.83	-0.11	RPS27L	19422	7628	3361	4655	2346	2952	512	6750	4450	958	5914	4179	6678	3315	1806	2408	10543	7742	1268
Unkl	Unkl	unkempt-like (Drosophila) [Source:MGI Symbol;Acc:MGI:1921404]	0.36	0.48	0.24	UNKL	1700	580	1279	1012	466	436	1906	313	2232	359	482	691	654	1713	1125	1944	635	2858	1392
Ucp2	Ucp2	uncoupling protein 2 (mitochondrial, proton carrier) [Source:MGI Symbol;Acc:MGI:109354]	0.36	0.38	0.34	UCP2	8161	2060	36498	81884	2475	8038	1903	77425	12673	36	226	468	1332	13700	1214	2384	6431	3664	5303
Mfsd1	Mfsd1	major facilitator superfamily domain containing 1 [Source:MGI Symbol;Acc:MGI:1914118]	0.36	0.91	-0.19	MFSD1	14341	4104	5042	4526	666	1581	1784	16105	1494	5660	1380	2902	3190	7737	993	3569	5739	3154	1332
Slc25a17	Slc25a17	solute carrier family 25 (mitochondrial carrier, peroxisomal membrane protein), member 17 [Source:MGI Symbol;Acc:MGI:1342248]	0.36	0.81	-0.09	SLC25A17	7788	3305	3885	2280	695	1172	2294	4942	1262	1736	1124	1469	1422	1137	2062	2387	646	2108	1661
Pelo	Pelo	pelota homolog (Drosophila) [Source:MGI Symbol;Acc:MGI:2145154]	0.36	0.78	-0.06	PELO	2283	1941	1829	2304	1051	1288	1051	572	1688	2129	1969	1877	2279	776	2151	4060	544	2649	2510
Jagn1	Jagn1	jagunal homolog 1 (Drosophila) [Source:MGI Symbol;Acc:MGI:1915017]	0.36	0.86	-0.14	JAGN1	4574	1600	1231	1605	1631	942	1201	2319	3677	1864	2247	4125	3656	5837	2671	2285	4096	3118	2022
Echs1	Echs1	enoyl Coenzyme A hydratase, short chain, 1, mitochondrial [Source:MGI Symbol;Acc:MGI:2136460]	0.36	0.39	0.33	ECHS1	31506	15128	4670	3251	1409	29604	3167	5212	18535	5091	4681	6953	10499	5651	12335	8744	2744	7421	21795
Rab5b	Rab5b	RAB5B, member RAS oncogene family [Source:MGI Symbol;Acc:MGI:105938]	0.36	0.4	0.32	RAB5B	1262	660	1202	744	320	842	1285	3654	11813	9548	4704	1209	2225	6326	14811	10740	3573	11983	12193
Agps	Agps	alkylglycerone phosphate synthase [Source:MGI Symbol;Acc:MGI:2443065]	0.36	0.88	-0.16	AGPS	16151	519	2957	2334	600	1934	2135	10119	2	10159	13966	2823	2894	1150	10516	10994	954	7191	7594
Cox17	Cox17	cytochrome c oxidase assembly protein 17 [Source:MGI Symbol;Acc:MGI:1333806]	0.36	0.69	0.03	COX17	6999	1344	2333	3890	970	5858	1917	1990	3939	2292	1329	5814	3149	7907	772	112	2170	3629	1439
Oxld1	Oxld1	oxidoreductase like domain containing 1 [Source:MGI Symbol;Acc:MGI:1913681]	0.36	0.67	0.04	OXLD1	2107	373	278	489	171	1371	285	825	2393	222	709	4458	2196	0	1264	561	1423	1654	1219
Vps28	Vps28	VPS28, ESCRT-I Subunit	0.36	0.82	-0.11	VPS28	9199	3127	8052	9664	4156	3931	6044	6642	7736	1932	1617	5603	5891	22711	3296	5787	5996	2654	2750
Wdr20	Wdr20	WD repeat domain 20 [Source:MGI Symbol;Acc:MGI:1916891]	0.36	0.75	-0.03	WDR20	2739	1024	1497	1839	1853	1278	2029	1215	1573	1481	809	989	725	2948	2032	2068	727	2052	1597
Cdc42	Cdc42	cell division cycle 42 [Source:MGI Symbol;Acc:MGI:106211]	0.36	0.65	0.07	CDC42	17852	5062	20364	25938	3021	7875	14404	53003	5785	31229	16341	9785	13759	9773	15445	2363	4905	19185	23383
Chuk	Chuk	conserved helix-loop-helix ubiquitous kinase [Source:MGI Symbol;Acc:MGI:99484]	0.36	0.77	-0.05	CHUK	11804	7204	3553	4874	1343	2526	4288	4689	1067	4983	2140	2167	3636	1218	2164	3637	693	5573	3570
Pik3c2a	Pik3c2a	phosphatidylinositol 3-kinase, C2 domain containing, alpha polypeptide [Source:MGI Symbol;Acc:MGI:1203729]	0.36	0.69	0.02	PIK3C2A	8822	3554	5259	2471	4233	2154	3999	6880	724	20584	5671	3140	2682	1351	8003	13750	544	11090	13048
Bet1l	Bet1l	blocked early in transport 1 homolog (S. cerevisiae)-like [Source:MGI Symbol;Acc:MGI:1913128]	0.36	0.81	-0.1	BET1L	1113	595	995	948	637	343	673	997	3592	1507	3977	1174	1284	3806	6414	4310	1737	3971	6690
Psap	Psap	prosaposin [Source:MGI Symbol;Acc:MGI:97783]	0.36	0.4	0.31	PSAP	94553	34989	73199	171339	16556	114457	114353	113433	64375	104460	49408	34571	27666	47276	62446	53002	11706	79923	112488
Smyd4	Smyd4	SET and MYND domain containing 4 [Source:MGI Symbol;Acc:MGI:2442796]	0.36	0.67	0.04	SMYD4	1213	127	548	863	364	692	1011	773	1463	966	762	1463	1163	315	1607	2259	321	1996	1852
Eif2s2	Eif2s2	eukaryotic translation initiation factor 2, subunit 2 (beta) [Source:MGI Symbol;Acc:MGI:1914454]	0.36	0.46	0.25	EIF2S2	2124	1068	1158	2209	2490	1385	1351	19755	4705	43484	22041	7963	6951	8165	6830	3178	3723	12249	14937
Mrpl17	Mrpl17	mitochondrial ribosomal protein L17 [Source:MGI Symbol;Acc:MGI:1351608]	0.36	0.9	-0.19	MRPL17	8126	3195	2474	3312	1146	2320	1550	6682	4236	3508	3322	2709	3245	2383	8456	6503	6576	4818	6133
Pop7	Pop7	processing of precursor 7, ribonuclease P family, (S. cerevisiae) [Source:MGI Symbol;Acc:MGI:1921347]	0.36	0.67	0.05	POP7	909	285	669	1488	222	519	720	711	5326	863	1591	4979	7649	3995	2313	2878	1934	2128	3417
Polr2k	Polr2k	polymerase (RNA) II (DNA directed) polypeptide K [Source:MGI Symbol;Acc:MGI:102725]	0.36	0.88	-0.17	POLR2K	321	110	150	201	92	120	201	386	3020	6346	2088	8547	14550	3171	2431	2805	5234	4461	3328
Mettl23	Mettl23	methyltransferase like 23 [Source:MGI Symbol;Acc:MGI:1921569]	0.36	0.78	-0.06	METTL23	3270	967	1259	4262	880	2210	941	924	1145	1919	1402	4204	2769	0	1130	754	1163	1786	604
Tmem8	Tmem8	transmembrane protein 8 (five membrane-spanning domains) [Source:MGI Symbol;Acc:MGI:1926283]	0.36	0.54	0.17	TMEM8A	14179	1766	2600	3161	12698	666	1992	496	9203	451	4609	1529	2779	3773	9530	8744	2832	3322	8923
Tma7	Tma7	translational machinery associated 7 homolog (S. cerevisiae) [Source:MGI Symbol;Acc:MGI:1913417]	0.36	0.89	-0.18	TMA7	1199	293	492	1114	700	436	515	911	7019	2763	3566	35902	47057	0	1479	89	8947	6191	1109
Lsg1	Lsg1	large subunit GTPase 1 homolog (S. cerevisiae) [Source:MGI Symbol;Acc:MGI:107236]	0.36	0.39	0.32	LSG1	2144	1922	2221	4491	2709	1335	1687	3053	4689	6620	1194	4037	3316	1418	3619	5371	2561	4848	5927
Fam69a	Fam69a	family with sequence similarity 69, member A [Source:MGI Symbol;Acc:MGI:1914516]	0.35	0.63	0.08	FAM69A	2420	796	1664	3751	805	629	2458	1896	58	2191	1378	726	58	370	1093	515	0	1735	584
Prosc	Prosc	proline synthetase co-transcribed [Source:MGI Symbol;Acc:MGI:1891207]	0.35	0.78	-0.07	PROSC	9460	2581	1670	2168	1675	3212	2941	4047	1043	6212	3135	1516	1897	4768	6347	2638	0	3333	3071
Cycs	Cycs	cytochrome c, somatic [Source:MGI Symbol;Acc:MGI:88578]	0.35	0.44	0.27	CYCS	83	8	17	45	44	73	60	2011	6940	18589	9625	3014	6356	1912	7259	1364	10368	19532	9755
Oas1g	Oas1g	2'-5' oligoadenylate synthetase 1G [Source:MGI Symbol;Acc:MGI:97429]	0.35	0.56	0.15	OAS1	62	27	79	151	2	53	7	469	1790	2371	678	335	12	1303	4026	708	178	5088	2233
Tstd2	Tstd2	thiosulfate sulfurtransferase (rhodanese)-like domain containing 2 [Source:MGI Symbol;Acc:MGI:3039624]	0.35	0.96	-0.25	TSTD2	2333	876	1196	1467	470	949	846	3204	872	1572	1613	1728	1266	1138	2906	1874	634	2725	1291
Hmgcl	Hmgcl	3-hydroxy-3-methylglutaryl-Coenzyme A lyase [Source:MGI Symbol;Acc:MGI:96158]	0.35	0.56	0.15	HMGCL	18354	14546	1992	2988	475	3668	1627	5890	1727	3106	3240	1028	1037	2064	4014	1896	970	1347	956
Nop16	Nop16	NOP16 nucleolar protein [Source:MGI Symbol;Acc:MGI:107862]	0.35	0.81	-0.1	NOP16	2226	1652	956	2313	681	699	848	5356	4869	2609	1404	3984	4486	2489	1889	1819	19190	2358	4708
Mrpl52	Mrpl52	mitochondrial ribosomal protein L52 [Source:MGI Symbol;Acc:MGI:1916086]	0.35	0.81	-0.1	MRPL52	3170	1751	2349	4119	1131	1458	905	2993	4025	1184	3751	4475	4283	1888	2023	3633	5674	2889	3357
Ppp1r14b	Ppp1r14b	protein phosphatase 1, regulatory (inhibitor) subunit 14B [Source:MGI Symbol;Acc:MGI:107682]	0.35	0.38	0.33	PPP1R14B	740	376	845	2124	1093	672	347	4430	20747	5774	2737	14393	23175	11708	3998	423	10520	5415	5208
Pigt	Pigt	phosphatidylinositol glycan anchor biosynthesis, class T [Source:MGI Symbol;Acc:MGI:1926178]	0.35	0.1	0.61	PIGT	3586	3748	6625	9244	4897	3442	6671	9128	23995	5699	7151	6703	7667	5143	7912	15641	2870	7329	16280
Mkks	Mkks	McKusick-Kaufman syndrome [Source:MGI Symbol;Acc:MGI:1891836]	0.35	0.65	0.06	MKKS	3593	1021	1161	829	285	2167	1411	1298	2260	5565	4129	1640	2029	1987	2743	4384	3884	6783	3957
Arpc1a	Arpc1a	actin related protein 2/3 complex, subunit 1A [Source:MGI Symbol;Acc:MGI:1928896]	0.35	0.29	0.41	ARPC1A	8960	3286	9208	6782	7616	3818	10860	4467	17473	6059	5112	8611	18412	6112	9495	6056	1503	8482	11638
Lcmt2	Lcmt2	leucine carboxyl methyltransferase 2 [Source:MGI Symbol;Acc:MGI:1353659]	0.35	0.93	-0.23	LCMT2	2887	998	1326	1638	320	1198	773	679	1142	758	341	1863	2185	1518	1810	895	636	934	815
Tmem167	Tmem167	transmembrane protein 167 [Source:MGI Symbol;Acc:MGI:1913324]	0.35	0.89	-0.19	TMEM167A	2095	1199	1057	1800	383	456	872	5053	2033	6036	9002	4043	4802	4255	5911	3934	1356	8059	6430
Nsmce2	Nsmce2	non-SMC element 2 homolog (MMS21, S. cerevisiae) [Source:MGI Symbol;Acc:MGI:1915751]	0.35	0.67	0.04	NSMCE2	1767	483	1356	1670	1571	1092	1173	2234	2159	3237	884	2162	3841	4676	852	1420	1701	1735	1233
Mrps23	Mrps23	mitochondrial ribosomal protein S23 [Source:MGI Symbol;Acc:MGI:1928138]	0.35	0.34	0.37	MRPS23	5092	992	1654	3009	1185	7289	1422	7766	9227	4068	4835	9512	9220	2606	2244	2909	5094	5645	3146
Gmeb2	Gmeb2	glucocorticoid modulatory element binding protein 2 [Source:MGI Symbol;Acc:MGI:2652836]	0.35	0.25	0.45	GMEB2	731	445	953	1400	542	526	1296	1926	4370	1337	1210	809	1236	1938	2422	4251	441	1286	2733
Ddx39	Ddx39	DEAD (Asp-Glu-Ala-Asp) box polypeptide 39 [Source:MGI Symbol;Acc:MGI:1915528]	0.35	0.41	0.29	DDX39A	3778	1116	2631	12212	6275	1678	1217	6579	14482	598	2469	6891	12300	0	3246	10519	7786	6625	9192
Rbbp9	Rbbp9	retinoblastoma binding protein 9 [Source:MGI Symbol;Acc:MGI:1347074]	0.35	0.75	-0.05	RBBP9	2696	612	1289	372	198	406	978	1248	1347	2703	2046	2272	2277	136	1958	3761	133	3787	3218
Dtnbp1	Dtnbp1	dystrobrevin binding protein 1 [Source:MGI Symbol;Acc:MGI:2137586]	0.35	0.29	0.42	DTNBP1	6126	2133	2730	3005	4712	6387	3566	4061	1720	461	557	272	280	761	1498	1028	961	868	1138
Med22	Med22	mediator complex subunit 22 [Source:MGI Symbol;Acc:MGI:98446]	0.35	0.73	-0.03	MED22	1900	698	1681	1395	1244	1015	1385	5714	4051	1484	5797	1554	2416	5439	3053	6036	1270	2909	5176
Bahd1	Bahd1	bromo adjacent homology domain containing 1 [Source:MGI Symbol;Acc:MGI:2139371]	0.35	0.16	0.55	BAHD1	1041	728	2652	4151	1512	1358	2398	2185	4099	1177	1386	917	909	1880	2274	3228	733	1230	2250
Atp5d	Atp5d	ATP synthase, H+ transporting, mitochondrial F1 complex, delta subunit [Source:MGI Symbol;Acc:MGI:1913293]	0.35	0.56	0.14	ATP5D	33311	11397	7034	11013	3395	28143	7689	15514	12706	347	1243	2802	3379	17589	7086	7460	7988	1618	2995
Higd2a	Higd2a	HIG1 domain family, member 2A [Source:MGI Symbol;Acc:MGI:1914294]	0.35	0.84	-0.14	HIGD2A	15190	3188	3062	3552	2068	4793	3085	5754	10478	1540	2546	12648	8905	35340	5089	1055	8136	3271	4596
Bccip	Bccip	BRCA2 and CDKN1A interacting protein [Source:MGI Symbol;Acc:MGI:1913415]	0.35	0.81	-0.11	BCCIP	6265	3693	3286	5932	749	3761	2959	4118	2290	9871	4485	2565	3614	2067	5364	6807	6667	6308	10754
Pepd	Pepd	peptidase D [Source:MGI Symbol;Acc:MGI:97542]	0.35	0.88	-0.18	PEPD	31893	3562	3549	4303	749	2070	2290	4258	3131	468	2867	3063	7458	1272	2710	3598	1003	6349	7120
Atg4b	Atg4b	autophagy related 4B, cysteine peptidase [Source:MGI Symbol;Acc:MGI:1913865]	0.35	0.39	0.31	ATG4B	2662	1446	2865	3572	2249	1814	3387	3098	6819	1540	7149	3445	2764	6516	3447	0	2398	2118	4766
Naa50	Naa50	N(alpha)-acetyltransferase 50, NatE catalytic subunit [Source:MGI Symbol;Acc:MGI:1919367]	0.35	0.48	0.22	NAA50	2321	1680	1830	2970	761	2260	2363	28512	4003	53188	7876	2839	4529	0	18281	15378	4093	16143	17485
Gadd45a	Gadd45a	growth arrest and DNA-damage-inducible 45 alpha [Source:MGI Symbol;Acc:MGI:107799]	0.35	0.96	-0.26	GADD45A	2434	196	821	1166	88	632	534	236	671	3453	2492	2380	2001	1903	4096	7235	512	791	2155
Tnfrsf12a	Tnfrsf12a	tumor necrosis factor receptor superfamily, member 12a [Source:MGI Symbol;Acc:MGI:1351484]	0.35	0.2	0.5	TNFRSF12A	1185	281	1193	134	29	1661	327	584	16099	4388	2512	429	2754	600	2658	20045	233	5247	2372
Rab11a	Rab11a	RAB11A, member RAS oncogene family [Source:MGI Symbol;Acc:MGI:1858202]	0.35	0.71	-0.01	RAB11A	9733	2920	8202	5348	5421	4720	6084	7848	5998	14289	9136	4349	5592	3356	21763	9562	6649	15224	8975
Thap11	Thap11	THAP domain containing 11 [Source:MGI Symbol;Acc:MGI:1930964]	0.35	0.39	0.31	THAP11	1287	758	1952	2018	397	1361	1318	2349	3857	2063	2426	2012	4913	2317	1719	2220	1020	2016	3466
Cd47	Cd47	CD47 antigen (Rh-related antigen, integrin-associated signal transducer) [Source:MGI Symbol;Acc:MGI:96617]	0.35	0.4	0.3	CD47	4701	2815	8667	12422	593	3878	5770	5648	3873	26579	407	2209	2547	2634	6997	8271	6264	4134	248
Nufip1	Nufip1	nuclear fragile X mental retardation protein interacting protein 1 [Source:MGI Symbol;Acc:MGI:1351474]	0.35	0.6	0.1	NUFIP1	1460	654	1081	2611	1114	646	1210	3650	636	1314	900	1072	932	341	737	275	412	939	1320
Patz1	Patz1	POZ (BTB) and AT hook containing zinc finger 1 [Source:MGI Symbol;Acc:MGI:1891832]	0.35	0.27	0.43	PATZ1	1381	211	3832	5735	458	1681	3200	2589	6171	1076	2518	2050	3556	3129	4363	3963	1963	2593	3406
Bckdk	Bckdk	branched chain ketoacid dehydrogenase kinase [Source:MGI Symbol;Acc:MGI:1276121]	0.35	0.66	0.04	BCKDK	9037	787	3801	4409	480	7652	2769	7441	6140	1357	3417	3110	2774	5134	5757	6930	6449	1970	2060
Etv6	Etv6	ets variant 6 [Source:MGI Symbol;Acc:MGI:109336]	0.35	0.6	0.1	ETV6	1298	694	1591	2044	470	975	947	4422	682	4551	381	222	453	2044	1179	2382	2538	2424	610
Tbccd1	Tbccd1	TBCC domain containing 1 [Source:MGI Symbol;Acc:MGI:1917823]	0.35	0.61	0.08	TBCCD1	1761	1578	949	1538	1400	692	972	1278	451	2776	886	1141	1394	743	700	965	426	796	1352
Gpn2	Gpn2	GPN-loop GTPase 2 [Source:MGI Symbol;Acc:MGI:2140368]	0.35	0.77	-0.07	GPN2	1304	648	1112	1638	917	456	470	1004	2341	785	1204	2317	2396	1712	1767	2438	2129	1694	1387
Spata13	Spata13	spermatogenesis associated 13 [Source:MGI Symbol;Acc:MGI:104838]	0.35	0.24	0.46	SPATA13	676	1125	1914	4240	509	1341	1093	7165	2541	935	2691	230	5	79	2487	1946	580	1204	676
Tyw3	Tyw3	tRNA-yW synthesizing protein 3 homolog (S. cerevisiae) [Source:MGI Symbol;Acc:MGI:2445040]	0.35	0.79	-0.09	TYW3	1137	82	190	257	102	210	528	271	399	4600	2881	1918	1908	1492	3010	1286	1436	2164	1823
Hspa8	Hspa8	heat shock protein 8 [Source:MGI Symbol;Acc:MGI:105384]	0.35	0.85	-0.15	HSPA8	21252	8443	12581	18330	1548	9456	12595	105549	101535	41685	36553	67044	111151	91004	154475	33012	72445	131654	312357
Mta2	Mta2	metastasis-associated gene family, member 2 [Source:MGI Symbol;Acc:MGI:1346340]	0.35	0.33	0.37	MTA2	3921	3811	9339	23881	4168	3958	4408	12083	16799	9463	4497	6294	9840	7264	12506	18306	6352	9585	13886
Rpa3	Rpa3	replication protein A3 [Source:MGI Symbol;Acc:MGI:1915490]	0.35	0.76	-0.07	RPA3	865	220	537	1354	193	393	380	1985	1695	4195	2035	4189	4395	1635	1793	1553	2537	3981	1843
BC017158	BC017158	cDNA sequence BC017158 [Source:MGI Symbol;Acc:MGI:2384572]	0.35	0.27	0.42	C16orf58	964	865	1646	1095	285	366	1210	1373	7482	3626	7644	6501	4396	3315	5752	1385	4365	5389	2759
Cryz	Cryz	crystallin, zeta [Source:MGI Symbol;Acc:MGI:88527]	0.35	0.82	-0.13	CRYZ	35358	4170	559	413	520	786	782	5640	480	2881	12556	1334	2518	551	9206	1671	453	9687	3634
Tmem5	Tmem5	transmembrane protein 5 [Source:MGI Symbol;Acc:MGI:2384919]	0.35	0.65	0.04	TMEM5	2805	1331	2332	1480	776	1887	1700	1745	981	1573	567	1056	1258	1262	1147	856	518	4231	777
Ap5s1	Ap5s1	adaptor-related protein 5 complex, sigma 1 subunit [Source:MGI Symbol;Acc:MGI:1916846]	0.35	0.07	0.62	AP5S1	846	658	725	887	273	1504	773	867	3676	340	387	430	755	0	1106	2605	388	1419	1103
Pip5k1a	Pip5k1a	phosphatidylinositol-4-phosphate 5-kinase, type 1 alpha [Source:MGI Symbol;Acc:MGI:107929]	0.35	-0.09	0.79	PIP5K1A	1288	690	2332	2259	1366	1485	3420	5045	12506	10888	4900	4264	7194	214	6355	4817	1978	6119	7623
Anapc11	Anapc11	anaphase promoting complex subunit 11 [Source:MGI Symbol;Acc:MGI:1913406]	0.35	0.75	-0.06	ANAPC11	3514	715	2740	2975	2558	1980	2082	1619	5825	1341	2727	7714	9378	9794	2405	344	2638	5048	1956
Mau2	Mau2	MAU2 chromatid cohesion factor homolog (C. elegans) [Source:MGI Symbol;Acc:MGI:1921799]	0.35	0.13	0.56	MAU2	3266	1266	3681	5622	3829	2436	6192	3269	6431	1651	1725	2758	2832	0	3361	4824	2022	2337	2424
Alkbh5	Alkbh5	alkB, alkylation repair homolog 5 (E. coli) [Source:MGI Symbol;Acc:MGI:2144489]	0.35	0.05	0.64	ALKBH5	2316	2304	3846	3459	1546	3894	2224	14377	19768	4375	5265	4433	6801	3986	9141	13066	1740	7645	9466
Sike1	Sike1	suppressor of IKBKE 1 [Source:MGI Symbol;Acc:MGI:1913891]	0.35	0.42	0.27	SIKE1	1110	297	1833	1873	378	1105	1084	2643	2949	13197	2824	3076	3054	2864	3948	7042	1310	1980	1857
Ghitm	Ghitm	growth hormone inducible transmembrane protein [Source:MGI Symbol;Acc:MGI:1913342]	0.35	0.51	0.19	GHITM	47232	16318	10967	13791	21537	32743	24319	45458	13934	20848	13179	6869	7954	11316	21340	17547	5715	21216	20267
Memo1	Memo1	mediator of cell motility 1 [Source:MGI Symbol;Acc:MGI:1924140]	0.35	0.36	0.33	MEMO1	4721	1884	1338	2860	5268	3272	1504	4678	2185	3310	4004	3018	2096	2096	128	24	457	291	153
Creb3	Creb3	cAMP responsive element binding protein 3 [Source:MGI Symbol;Acc:MGI:99946]	0.35	0.64	0.06	CREB3	4466	2304	5104	3539	1883	1754	3186	2190	3705	1839	1828	2439	3677	1870	3697	4307	792	3174	4940
Pnpt1	Pnpt1	polyribonucleotide nucleotidyltransferase 1 [Source:MGI Symbol;Acc:MGI:1918951]	0.35	0.75	-0.05	PNPT1	4155	2323	1782	4128	1654	3145	2780	3854	1722	6977	4038	2180	2339	826	6435	2788	1274	4297	10665
Bri3	Bri3	brain protein I3 [Source:MGI Symbol;Acc:MGI:1933174]	0.35	0.84	-0.15	BRI3	7340	952	3029	1847	1912	2536	903	995	4935	1636	2477	4215	5976	19019	2944	2684	2154	3317	2975
Eif1ax	Eif1ax	eukaryotic translation initiation factor 1A, X-linked [Source:MGI Symbol;Acc:MGI:1913485]	0.35	0.58	0.11	EIF1AX	5146	1439	3159	4218	4387	3292	4207	9191	2200	14295	6417	5988	5438	1237	7233	2529	873	14112	5569
Tpi1	Tpi1	triosephosphate isomerase 1 [Source:MGI Symbol;Acc:MGI:98797]	0.35	0.32	0.38	TPI1	40725	13900	5769	6107	19360	30825	24447	97130	79010	31990	67239	42542	73227	19429	76555	7767	24916	70425	39822
Vipas39	Vipas39	VPS33B interacting protein, apical-basolateral polarity regulator, spe-39 homolog [Source:MGI Symbol;Acc:MGI:2144805]	0.35	0.38	0.31	VIPAS39	2897	642	2073	2509	1846	2047	3524	4696	2071	1537	1370	2711	1375	0	1598	1495	703	1924	1392
Grtp1	Grtp1	GH regulated TBC protein 1 [Source:MGI Symbol;Acc:MGI:1914040]	0.35	0.49	0.2	GRTP1	5728	1118	1091	95	4733	110	203	1381	881	150	791	379	455	150	1021	539	0	276	1020
Rpl36al	Rpl36al	ribosomal protein L36A-like [Source:MGI Symbol;Acc:MGI:1913733]	0.35	0.83	-0.14	RPL36AL	949	595	458	1079	324	223	172	5109	16377	8547	7898	20451	19785	23678	10388	1434	32097	11463	10754
Cdkn1a	Cdkn1a	cyclin-dependent kinase inhibitor 1A (P21) [Source:MGI Symbol;Acc:MGI:104556]	0.35	-0.14	0.83	CDKN1A	338	251	2731	409	319	1125	596	12263	22512	1828	5844	1773	5097	5303	1620	4641	378	2899	312
1810037I17Rik	1810037I17Rik	RIKEN cDNA 1810037I17 gene [Source:MGI Symbol;Acc:MGI:1914954]	0.34	0.9	-0.21	C4orf3	3910	527	2783	2425	920	1328	1219	2800	2366	2743	14601	2412	2970	4154	20154	7596	3004	2041	3484
Clk3	Clk3	CDC-like kinase 3 [Source:MGI Symbol;Acc:MGI:1098670]	0.34	0.14	0.55	CLK3	3326	2032	5135	8740	6896	2070	5439	4647	7186	2449	2245	3052	2343	5079	4530	3509	3064	2098	3004
Pigh	Pigh	phosphatidylinositol glycan anchor biosynthesis, class H [Source:MGI Symbol;Acc:MGI:99463]	0.34	0.89	-0.2	PIGH	624	74	322	324	141	176	311	1169	740	1027	991	2522	2529	1677	676	154	366	1296	612
Prpf3	Prpf3	PRP3 pre-mRNA processing factor 3 homolog (yeast) [Source:MGI Symbol;Acc:MGI:1918017]	0.34	0.18	0.51	PRPF3	1482	983	2582	4803	2317	1954	2542	4171	9399	3770	2157	4697	6458	7732	2901	3434	3334	4302	4362
Rbm38	Rbm38	RNA binding motif protein 38 [Source:MGI Symbol;Acc:MGI:1889294]	0.34	0.16	0.53	RBM38	208	148	846	9878	420	6075	104	1688	7990	1200	1686	1127	1834	6168	2899	2772	1228	1393	3790
Acad10	Acad10	acyl-Coenzyme A dehydrogenase family, member 10 [Source:MGI Symbol;Acc:MGI:1919235]	0.34	0.76	-0.07	ACAD10	5816	2435	967	757	878	526	433	922	1629	1615	1348	2572	1193	1526	2179	1047	2002	2016	1155
Pmaip1	Pmaip1	phorbol-12-myristate-13-acetate-induced protein 1 [Source:MGI Symbol;Acc:MGI:1930146]	0.34	0.6	0.08	PMAIP1	148	6	194	405	31	3	46	4853	84	9319	167	1576	2445	2171	1004	5935	775	1429	144
Hspbp1	Hspbp1	HSPA (heat shock 70kDa) binding protein, cytoplasmic cochaperone 1 [Source:MGI Symbol;Acc:MGI:1913495]	0.34	0.38	0.31	HSPBP1	3676	1521	2539	4236	3026	2127	4792	2927	6376	690	882	2760	3488	1676	2790	4252	4508	4558	4139
Dpm3	Dpm3	dolichyl-phosphate mannosyltransferase polypeptide 3 [Source:MGI Symbol;Acc:MGI:1915813]	0.34	0.97	-0.28	DPM3	3446	1135	1484	2334	147	546	563	1794	1747	105	412	5742	3984	10956	1160	1033	1458	796	248
Fhod1	Fhod1	formin homology 2 domain containing 1 [Source:MGI Symbol;Acc:MGI:2679008]	0.34	0.23	0.46	FHOD1	1447	464	9308	9082	2600	1468	1343	1479	5461	791	1742	1053	1684	3205	2294	3611	518	1455	3879
Rab13	Rab13	RAB13, member RAS oncogene family [Source:MGI Symbol;Acc:MGI:1927232]	0.34	0.17	0.52	RAB13	360	260	994	662	497	256	285	398	6368	7053	2296	2645	3184	6775	4226	997	4	5461	4168
Nr4a1	Nr4a1	nuclear receptor subfamily 4, group A, member 1 [Source:MGI Symbol;Acc:MGI:1352454]	0.34	-0.18	0.87	NR4A1	478	68	3933	5642	3063	1262	8250	279	24144	339	1059	706	1748	1190	1308	639	128	3032	1883
Cox8a	Cox8a	cytochrome c oxidase subunit VIIIa [Source:MGI Symbol;Acc:MGI:105959]	0.34	0.86	-0.17	COX8A	51513	9030	6836	9843	751	5232	12485	12397	21781	6209	2659	38911	55529	51277	3977	8524	13986	6839	8903
Rrm2b	Rrm2b	ribonucleotide reductase M2 B (TP53 inducible) [Source:MGI Symbol;Acc:MGI:2155865]	0.34	0.58	0.11	RRM2B	1383	84	976	764	114	1062	978	1501	921	5313	4781	1088	1419	1800	2773	2344	306	6073	1167
Mavs	Mavs	mitochondrial antiviral signaling protein [Source:MGI Symbol;Acc:MGI:2444773]	0.34	-0.04	0.73	MAVS	3065	5845	2311	3238	576	6321	740	3974	20493	14716	2590	1401	1611	1267	4081	14026	1949	17888	4044
Atp1a1	Atp1a1	ATPase, Na+/K+ transporting, alpha 1 polypeptide [Source:MGI Symbol;Acc:MGI:88105]	0.34	0.57	0.11	ATP1A1	226802	24544	69266	36792	10715	157295	94834	74518	33673	37738	109503	8161	5755	11064	49775	53045	7551	19869	56923
Slc5a6	Slc5a6	solute carrier family 5 (sodium-dependent vitamin transporter), member 6 [Source:MGI Symbol;Acc:MGI:2660847]	0.34	0.43	0.25	SLC5A6	1436	312	380	617	132	812	1497	779	10087	1962	19779	3200	3499	1768	1904	4055	5094	2975	10740
Nop9	Nop9	NOP9 nucleolar protein [Source:MGI Symbol;Acc:MGI:1915092]	0.34	-0.19	0.88	NOP9	1644	1500	2079	5084	18019	1168	941	4110	11385	4517	6759	2294	1997	0	3818	3393	1559	4190	3183
Fbxo18	Fbxo18	F-box protein 18 [Source:MGI Symbol;Acc:MGI:1354699]	0.34	0.11	0.57	FBXO18	6045	2119	6279	5473	1615	7942	8923	4853	6453	6886	3635	3705	3311	2861	6166	6024	1318	4726	4044
Mcfd2	Mcfd2	multiple coagulation factor deficiency 2 [Source:MGI Symbol;Acc:MGI:2183439]	0.34	0.7	-0.01	MCFD2	10546	6193	3794	2062	1182	2160	1892	3200	3500	23808	28464	5169	4120	2952	19239	19446	3371	13019	16214
Klc4	Klc4	kinesin light chain 4 [Source:MGI Symbol;Acc:MGI:1922014]	0.34	0.79	-0.1	KLC4	9882	3874	2842	2029	1899	2263	2345	3746	1136	1220	5289	1164	917	2140	3040	1175	309	878	2585
Rnpep	Rnpep	arginyl aminopeptidase (aminopeptidase B) [Source:MGI Symbol;Acc:MGI:2384902]	0.34	0.35	0.34	RNPEP	3550	2423	6744	6323	2451	2729	3721	4827	9594	5137	3262	2450	3451	4426	12194	5504	3346	8707	7614
Cables2	Cables2	CDK5 and Abl enzyme substrate 2 [Source:MGI Symbol;Acc:MGI:2182335]	0.34	-0.12	0.8	CABLES2	234	1051	1095	2362	871	646	1535	1645	5956	971	730	344	491	1382	1012	1980	260	1603	2311
Far1	Far1	fatty acyl CoA reductase 1 [Source:MGI Symbol;Acc:MGI:1914670]	0.34	0.84	-0.16	FAR1	9797	93	4133	5679	3178	1415	5668	9953	931	14233	24	3103	3879	9680	9302	12952	1458	11070	6979
Lactb2	Lactb2	lactamase, beta 2 [Source:MGI Symbol;Acc:MGI:2442551]	0.34	0.8	-0.11	LACTB2	48421	10874	1756	774	102	1325	766	4219	755	2249	904	623	625	2112	2470	535	1835	6487	3435
Pgd	Pgd	phosphogluconate dehydrogenase [Source:MGI Symbol;Acc:MGI:97553]	0.34	0.63	0.06	PGD	5956	1703	8788	7747	1699	2240	2394	29497	21705	6611	10669	10132	10903	9732	17422	6938	8960	81740	31575
Arhgdia	Arhgdia	Rho GDP dissociation inhibitor (GDI) alpha [Source:MGI Symbol;Acc:MGI:2178103]	0.34	0.36	0.32	ARHGDIA	8519	2750	23958	29049	2560	6570	10367	55391	50184	1177	8213	6721	11793	29353	12021	3190	56685	20716	18002
Paics	Paics	phosphoribosylaminoimidazole carboxylase, phosphoribosylaminoribosylaminoimidazole, succinocarboxamide synthetase [Source:MGI Symbol;Acc:MGI:1914304]	0.34	0.82	-0.14	PAICS	29134	12777	9875	10834	3868	12841	7313	44509	9028	23375	28849	10885	15619	4012	33814	17499	8012	19527	34649
Fam96a	Fam96a	family with sequence similarity 96, member A [Source:MGI Symbol;Acc:MGI:1915500]	0.34	0.96	-0.28	FAM96A	8519	1840	1848	3875	1278	2180	857	9157	1959	3963	3449	1356	2193	8646	3584	2602	11138	6548	2981
Foxc1	Foxc1	forkhead box C1 [Source:MGI Symbol;Acc:MGI:1347466]	0.34	0.43	0.25	FOXC1	336	6	141	35	14	246	223	162	883	2083	89	152	1422	170	223	1333	14	1296	1915
Emg1	Emg1	EMG1 nucleolar protein homolog (S. cerevisiae) [Source:MGI Symbol;Acc:MGI:1315195]	0.34	0.63	0.05	EMG1	5723	2766	3631	11691	2112	3595	2146	7560	2785	2832	2568	4535	3971	1874	343	0	5413	1643	1363
Ncaph2	Ncaph2	non-SMC condensin II complex, subunit H2 [Source:MGI Symbol;Acc:MGI:1289164]	0.34	0.88	-0.2	NCAPH2	11392	2843	6792	11667	2763	4760	6644	15889	3060	1697	2060	2038	5258	2284	2791	6749	1968	2016	5760
Rbks	Rbks	ribokinase [Source:MGI Symbol;Acc:MGI:1918586]	0.34	0.77	-0.09	RBKS	1872	654	301	539	890	210	214	212	274	147	575	170	28	952	148	72	114	194	592
Arfgap2	Arfgap2	ADP-ribosylation factor GTPase activating protein 2 [Source:MGI Symbol;Acc:MGI:1924288]	0.34	0.01	0.67	ARFGAP2	3029	4151	3516	4859	3750	2816	3496	3758	11606	5245	3156	3411	4878	5927	5742	7736	5002	3598	6164
Cd3eap	Cd3eap	CD3E antigen, epsilon polypeptide associated protein [Source:MGI Symbol;Acc:MGI:1917583]	0.34	0.18	0.5	CD3EAP	523	276	469	893	256	592	972	1857	4769	1179	700	787	1039	1658	1192	680	3091	1776	4183
Dpm2	Dpm2	dolichol-phosphate (beta-D) mannosyltransferase 2 [Source:MGI Symbol;Acc:MGI:1330238]	0.34	0.45	0.22	DPM2	851	392	850	1203	688	363	1062	1211	6101	899	1178	5135	5159	3034	1895	3976	3597	2138	2294
Ppat	Ppat	phosphoribosyl pyrophosphate amidotransferase [Source:MGI Symbol;Acc:MGI:2387203]	0.34	0.67	0	PPAT	2081	1325	1371	3150	978	1648	1148	5633	1015	7246	3620	3482	4395	868	3855	1570	1322	2950	3992
Eif2b5	Eif2b5	eukaryotic translation initiation factor 2B, subunit 5 epsilon [Source:MGI Symbol;Acc:MGI:2446176]	0.34	0.59	0.09	EIF2B5	8128	3429	5254	6923	7999	5755	4975	8852	3954	7958	3631	4990	4381	4244	4948	4281	5658	3062	4665
Dstn	Dstn	destrin [Source:MGI Symbol;Acc:MGI:1929270]	0.34	0.62	0.06	DSTN	22789	7318	21515	5655	2078	7895	7040	11445	7409	31160	8038	6634	8912	6444	18749	16514	2724	53604	21829
Ctbs	Ctbs	chitobiase, di-N-acetyl- [Source:MGI Symbol;Acc:MGI:1921495]	0.34	0.64	0.04	CTBS	5414	449	1213	660	3582	326	428	1907	228	3731	1219	818	447	1561	2402	1194	645	1955	413
Pttg1ip	Pttg1ip	pituitary tumor-transforming 1 interacting protein [Source:MGI Symbol;Acc:MGI:2652132]	0.34	0.67	0	PTTG1IP	13318	5934	7727	3130	6750	3358	1678	3096	15798	17499	37189	11169	13482	16989	20269	30414	2916	9125	23210
Slc25a19	Slc25a19	solute carrier family 25 (mitochondrial thiamine pyrophosphate carrier), member 19 [Source:MGI Symbol;Acc:MGI:1914533]	0.34	0.85	-0.17	SLC25A19	4863	608	1101	3357	1934	1960	2495	1417	2290	450	830	1146	1618	4854	850	515	9392	1092	1993
Ube2r2	Ube2r2	ubiquitin-conjugating enzyme E2R 2 [Source:MGI Symbol;Acc:MGI:1914865]	0.34	0.65	0.03	UBE2R2	8663	5394	6455	8978	2775	8481	4416	5379	4966	9956	6422	2145	3347	8168	10314	9248	1551	7400	8937
Irf1	Irf1	interferon regulatory factor 1 [Source:MGI Symbol;Acc:MGI:96590]	0.34	0.31	0.36	IRF1	961	1243	6639	9932	134	1198	269	1365	1371	5945	460	118	245	1055	956	2732	957	929	1129
Rpl35a	Rpl35a	ribosomal protein L35A [Source:MGI Symbol;Acc:MGI:1928894]	0.34	0.94	-0.26	RPL35A	1715	661	298	1216	173	196	201	2330	26712	76318	22586	157909	112501	96712	6522	9612	222389	14249	2551
1190007I07Rik	1190007I07Rik	RIKEN cDNA 1190007I07 gene [Source:MGI Symbol;Acc:MGI:3698433]	0.34	0.86	-0.18	C12orf73	928	378	207	558	119	463	263	184	840	199	756	911	1396	626	442	462	1178	944	852
Tmem106b	Tmem106b	transmembrane protein 106B [Source:MGI Symbol;Acc:MGI:1919150]	0.34	0.67	0	TMEM106B	13082	4547	2942	1579	965	4780	4739	6748	527	12274	3074	2859	2844	930	13385	4183	396	13560	1343
Pes1	Pes1	pescadillo homolog 1, containing BRCT domain (zebrafish) [Source:MGI Symbol;Acc:MGI:1890613]	0.34	0.49	0.18	PES1	4083	2053	4231	8500	4441	2463	2963	13541	10686	3662	3523	5923	5922	3652	7019	9018	9453	5405	11199
Rft1	Rft1	RFT1 homolog (S. cerevisiae) [Source:MGI Symbol;Acc:MGI:3607791]	0.34	0.93	-0.26	RFT1	2127	1019	1033	1198	461	626	693	1781	1352	1563	2045	1258	1017	1334	2908	2595	1494	1929	3019
Ier3ip1	Ier3ip1	immediate early response 3 interacting protein 1 [Source:MGI Symbol;Acc:MGI:1913441]	0.34	0.89	-0.22	IER3IP1	2368	796	1376	1568	1463	1278	1095	3621	860	6206	4919	5575	8760	4328	3777	774	1451	2771	2158
Commd3	Commd3	COMM domain containing 3 [Source:MGI Symbol;Acc:MGI:88218]	0.34	0.86	-0.19	COMMD3	11168	2657	2659	3745	3019	4101	2866	6121	1482	1811	1241	1838	1229	17783	1548	1582	981	919	1190
Kif20b	Kif20b	kinesin family member 20B [Source:MGI Symbol;Acc:MGI:2444576]	0.34	0.72	-0.05	KIF20B	5635	42	481	2564	4128	126	141	5145	569	11388	2593	1402	2861	1496	4660	11977	1416	6568	6263
Guk1	Guk1	guanylate kinase 1 [Source:MGI Symbol;Acc:MGI:95871]	0.34	0.79	-0.12	GUK1	10335	2268	3648	3076	3519	4081	4109	2169	13146	2828	3289	14149	19923	25791	11630	11059	2322	2822	4041
Mrpl22	Mrpl22	mitochondrial ribosomal protein L22 [Source:MGI Symbol;Acc:MGI:1333794]	0.34	0.79	-0.12	MRPL22	2630	983	699	1201	1353	1255	698	1826	2241	2129	2003	574	787	816	2676	2706	7077	2353	5786
Psmd8	Psmd8	proteasome (prosome, macropain) 26S subunit, non-ATPase, 8 [Source:MGI Symbol;Acc:MGI:1888669]	0.34	0.28	0.39	PSMD8	16591	7825	7170	10860	23132	7196	6298	39511	24084	5078	5527	14683	16167	8613	9950	16572	7937	19072	13496
Aar2	Aar2	AAR2 splicing factor homolog (S. cerevisiae) [Source:MGI Symbol;Acc:MGI:1915545]	0.34	0.46	0.22	AAR2	2052	1102	1673	1584	1665	1418	2078	2380	3234	3486	3127	2284	2775	0	1626	5862	909	3139	4070
Slirp	Slirp	SRA stem-loop interacting RNA binding protein [Source:MGI Symbol;Acc:MGI:1916394]	0.34	0.81	-0.14	SLIRP	4993	1399	1223	1863	2143	2114	1415	2297	4223	3933	2463	14364	13802	0	2396	2590	3969	3649	3706
Tpt1	Tpt1	tumor protein, translationally-controlled 1 [Source:MGI Symbol;Acc:MGI:104890]	0.34	0.83	-0.16	TPT1	15016	4035	8399	20902	2761	4916	2076	157452	103101	145204	207874	44765	33963	510750	185611	35423	282336	74840	77033
Sh3bp2	Sh3bp2	SH3-domain binding protein 2 [Source:MGI Symbol;Acc:MGI:1346349]	0.34	0.52	0.15	SH3BP2	1450	1011	850	5220	366	253	265	3568	4722	2115	1528	1281	1016	3034	3794	9313	1685	924	1597
Trmt10c	Trmt10c	tRNA methyltransferase 10C [Source:MGI Symbol;Acc:MGI:1196261]	0.34	0.8	-0.13	TRMT10C	2731	1600	1065	2202	512	1784	1051	3011	583	5872	1605	3848	4055	0	2916	2443	2264	2485	3085
Pgk1	Pgk1	phosphoglycerate kinase 1 [Source:MGI Symbol;Acc:MGI:97555]	0.34	0.68	-0.01	PGK1	5586	1842	821	1434	175	2560	2440	53012	34511	40436	131805	33985	39090	38076	105392	5550	14488	48199	31417
Bax	Bax	BCL2-associated X protein [Source:MGI Symbol;Acc:MGI:99702]	0.34	0.66	0.01	BAX	3561	1015	3663	6700	437	1252	2213	10312	5873	1396	5468	3230	3835	7956	2762	7120	3417	5272	3498
Cltb	Cltb	clathrin, light polypeptide (Lcb) [Source:MGI Symbol;Acc:MGI:1921575]	0.34	0.28	0.39	CLTB	7827	3465	7135	2094	897	3608	8758	3273	11809	909	1196	1616	3054	6856	3968	11158	2481	2450	4324
Tmed9	Tmed9	transmembrane emp24 protein transport domain containing 9 [Source:MGI Symbol;Acc:MGI:1914761]	0.34	0.29	0.38	TMED9	4611	4539	8985	9201	1802	4953	4962	7491	22929	5928	21413	5527	8128	13929	7303	18381	12889	14484	18308
Sema4c	Sema4c	sema domain, immunoglobulin domain (Ig), transmembrane domain (TM) and short cytoplasmic domain, (semaphorin) 4C [Source:MGI Symbol;Acc:MGI:109252]	0.34	-0.17	0.85	SEMA4C	499	215	2748	1436	795	1524	1645	467	31744	1203	3514	2899	3540	5050	2144	3214	360	1210	2172
Ppcs	Ppcs	phosphopantothenoylcysteine synthetase [Source:MGI Symbol;Acc:MGI:1915237]	0.34	0.87	-0.2	PPCS	4353	1152	507	887	229	426	276	536	1454	6311	1473	1214	1014	39170	6682	2188	2698	3108	3042
Mocs3	Mocs3	molybdenum cofactor synthesis 3 [Source:MGI Symbol;Acc:MGI:1916622]	0.34	-0.02	0.69	MOCS3	812	464	602	1064	2438	280	537	544	2347	1577	599	1199	1002	1037	1182	1598	0	990	1147
Mrpl27	Mrpl27	mitochondrial ribosomal protein L27 [Source:MGI Symbol;Acc:MGI:2137224]	0.34	0.83	-0.16	MRPL27	3806	1116	1077	1136	341	1348	1203	1301	5319	1668	2778	7890	12610	3583	2164	2343	6631	3271	5292
Sharpin	Sharpin	SHANK-associated RH domain interacting protein [Source:MGI Symbol;Acc:MGI:1913331]	0.34	0.49	0.18	SHARPIN	2792	1631	2543	6905	1943	1811	2444	2357	6330	1857	1194	2970	3238	8306	2803	4148	3710	3001	2932
Rnaseh2c	Rnaseh2c	ribonuclease H2, subunit C [Source:MGI Symbol;Acc:MGI:1915459]	0.34	0.67	0	RNASEH2C	1903	1530	1326	3208	831	493	685	733	4555	468	971	2722	3293	3344	2936	3122	4795	1449	3767
Taldo1	Taldo1	transaldolase 1 [Source:MGI Symbol;Acc:MGI:1274789]	0.34	0.95	-0.28	TALDO1	28191	7605	11732	25614	1443	6557	6068	24173	12939	8557	7898	6048	8950	20729	25282	26727	66991	21502	16812
Nr2f6	Nr2f6	nuclear receptor subfamily 2, group F, member 6 [Source:MGI Symbol;Acc:MGI:1352453]	0.34	0.66	0.02	NR2F6	7736	5172	4171	2226	205	2676	1703	657	5680	1988	2360	4254	7283	4291	5316	6084	494	4200	5188
Mtmr14	Mtmr14	myotubularin related protein 14 [Source:MGI Symbol;Acc:MGI:1916075]	0.34	0.52	0.15	MTMR14	2107	1424	2331	4257	1997	1252	1351	3251	4914	1256	2015	2542	2399	6545	3547	3093	2077	2128	2273
Tet3	Tet3	tet methylcytosine dioxygenase 3 [Source:MGI Symbol;Acc:MGI:2446229]	0.34	-0.13	0.8	TET3	281	633	4279	3924	246	1641	4924	3696	5515	4980	752	767	1188	2906	895	2225	2424	2802	462
Scamp3	Scamp3	secretory carrier membrane protein 3 [Source:MGI Symbol;Acc:MGI:1346346]	0.33	0.51	0.16	SCAMP3	4357	3570	4945	8065	2049	3758	3710	147	9225	2037	2126	7452	9582	9388	2994	5207	0	6073	5621
Arl1	Arl1	ADP-ribosylation factor-like 1 [Source:MGI Symbol;Acc:MGI:99436]	0.33	0.7	-0.03	ARL1	6978	2838	4145	2252	2790	3209	3708	6199	2744	6425	7162	1733	2746	1616	7431	5061	1762	7303	8778
Slc35c2	Slc35c2	solute carrier family 35, member C2 [Source:MGI Symbol;Acc:MGI:2385166]	0.33	0.33	0.34	SLC35C2	2440	1530	2748	8095	2326	1584	4083	7172	6496	1811	3391	4288	3253	4629	3341	4309	2013	4399	5552
Rpf1	Rpf1	ribosome production factor 1 homolog (S. cerevisiae) [Source:MGI Symbol;Acc:MGI:1917535]	0.33	0.8	-0.13	RPF1	2686	1441	2035	3569	1405	979	837	3861	1143	5111	1493	3775	3999	0	3866	3864	2883	2235	1499
Glb1l	Glb1l	galactosidase, beta 1-like [Source:MGI Symbol;Acc:MGI:1921827]	0.33	0.5	0.17	GLB1L	10213	110	977	677	9059	206	779	456	287	421	290	487	224	145	375	343	34	470	176
Slc25a35	Slc25a35	solute carrier family 25, member 35 [Source:MGI Symbol;Acc:MGI:1919248]	0.33	0.42	0.25	SLC25A35	625	29	919	632	631	366	338	292	709	4	176	140	98	714	295	607	52	725	286
Smad2	Smad2	SMAD family member 2 [Source:MGI Symbol;Acc:MGI:108051]	0.33	0.54	0.13	SMAD2	2519	1059	3164	3950	1571	1708	2447	4626	1546	12447	3204	2889	2932	1321	7829	3872	2896	5226	2406
Prmt1	Prmt1	protein arginine N-methyltransferase 1 [Source:MGI Symbol;Acc:MGI:107846]	0.33	0.42	0.25	PRMT1	3983	1032	4429	10284	2088	3864	5138	8147	24773	7102	11796	20938	19742	12528	11282	11192	11648	15107	24094
Naa38	Naa38	N(alpha)-acetyltransferase 38, NatC auxiliary subunit [Source:MGI Symbol;Acc:MGI:1925554]	0.33	0.67	0	NAA38	5203	1264	1671	2321	4050	1884	1561	1607	6521	353	591	5670	6430	0	2266	2529	13869	3700	2623
Hmg20b	Hmg20b	high mobility group 20B [Source:MGI Symbol;Acc:MGI:1341190]	0.33	0.72	-0.05	HMG20B	2860	1053	2844	3107	670	2227	1058	2864	9446	2034	2201	5237	6125	22448	5844	10822	3013	5293	2080
Atp13a1	Atp13a1	ATPase type 13A1 [Source:MGI Symbol;Acc:MGI:2180801]	0.33	0.27	0.39	ATP13A1	3749	4773	5415	11347	2443	2836	6360	3134	12502	791	2191	3976	3318	5476	7105	6730	5525	2909	8415
Mrpl53	Mrpl53	mitochondrial ribosomal protein L53 [Source:MGI Symbol;Acc:MGI:1915749]	0.33	0.78	-0.12	MRPL53	5985	1484	1549	1553	1744	2646	1265	1073	3363	866	901	6741	6777	5058	139	249	4714	128	243
Cln8	Cln8	ceroid-lipofuscinosis, neuronal 8 [Source:MGI Symbol;Acc:MGI:1349447]	0.33	0.27	0.39	CLN8	889	814	984	1214	124	945	1150	11690	2509	581	2217	591	469	1160	2370	914	0	1694	1993
Slc44a2	Slc44a2	solute carrier family 44, member 2 [Source:MGI Symbol;Acc:MGI:1915932]	0.33	0.12	0.54	SLC44A2	1463	338	24094	19269	3163	6890	3058	12232	26653	7439	1118	4013	4611	245	24208	8125	496	1373	13964
Gnai3	Gnai3	guanine nucleotide binding protein (G protein), alpha inhibiting 3 [Source:MGI Symbol;Acc:MGI:95773]	0.33	0.61	0.06	GNAI3	4078	3438	5187	5536	1966	1311	1634	18118	2577	21901	6395	6577	8212	4587	12261	14628	246	7441	3406
Elf4	Elf4	E74-like factor 4 (ets domain transcription factor) [Source:MGI Symbol;Acc:MGI:1928377]	0.33	0.3	0.36	ELF4	53	38	1767	5488	320	529	64	3726	6659	4816	1225	144	287	5330	3480	8723	2040	2940	4911
Impdh1	Impdh1	inosine 5'-phosphate dehydrogenase 1 [Source:MGI Symbol;Acc:MGI:96567]	0.33	-0.04	0.71	IMPDH1	446	163	13705	3857	375	1518	3928	5009	11399	3214	3223	3274	3525	7734	3692	2810	2683	5017	2065
Bscl2	Bscl2	Berardinelli-Seip congenital lipodystrophy 2 homolog (seipin) [Source:MGI Symbol;Acc:MGI:1298392]	0.33	-0.23	0.89	BSCL2	5255	3931	4609	5534	27341	1824	6744	3353	13501	2812	83	132	126	1925	230	138	2954	138	139
Anapc7	Anapc7	anaphase promoting complex subunit 7 [Source:MGI Symbol;Acc:MGI:1929711]	0.33	0.86	-0.2	ANAPC7	4799	1222	2509	3771	1826	3049	2787	3942	3267	4015	2835	2729	4322	3158	4046	3826	4343	5303	6245
Snrpe	Snrpe	small nuclear ribonucleoprotein E [Source:MGI Symbol;Acc:MGI:98346]	0.33	0.69	-0.02	SNRPE	2507	812	1423	4887	904	1025	883	4617	3989	8639	4090	10408	17664	2569	1173	389	6056	5874	988
Pak2	Pak2	p21 protein (Cdc42/Rac)-activated kinase 2 [Source:MGI Symbol;Acc:MGI:1339984]	0.33	0.32	0.34	PAK2	2850	1515	6609	8824	2260	3102	3319	18921	7419	12950	9423	1802	2554	5934	8757	7318	2766	8600	11286
Tgif2	Tgif2	TGFB-induced factor homeobox 2 [Source:MGI Symbol;Acc:MGI:1915299]	0.33	0.11	0.55	TGIF2	40	6	135	260	176	23	113	674	5776	2614	4827	1756	3777	3970	1063	3521	1265	592	1771
Twistnb	Twistnb	TWIST neighbor [Source:MGI Symbol;Acc:MGI:106292]	0.33	0.72	-0.06	TWISTNB	653	464	467	935	285	266	417	3199	301	6670	1422	1262	2824	1415	2695	3463	2905	4364	2190
Cog8	Cog8	component of oligomeric golgi complex 8 [Source:MGI Symbol;Acc:MGI:2142885]	0.33	0.04	0.62	COG8	2252	2091	2699	5607	6404	1475	2334	2037	3979	1972	2511	2266	2864	2037	2146	177	1489	1812	2034
Bod1	Bod1	biorientation of chromosomes in cell division 1 [Source:MGI Symbol;Acc:MGI:1916806]	0.33	0.55	0.11	BOD1	6341	787	1875	764	2617	3671	2533	1348	5104	5039	4854	5088	5241	2505	3074	6582	1464	3118	8435
Tsr2	Tsr2	TSR2 20S rRNA accumulation [Source:MGI Symbol;Acc:MGI:1916749]	0.33	0.14	0.52	TSR2	3148	779	2495	2367	595	1664	6278	1827	5468	2053	1735	3553	3608	2133	2110	3267	1948	3767	3741
Dpp7	Dpp7	dipeptidylpeptidase 7 [Source:MGI Symbol;Acc:MGI:1933213]	0.33	0.89	-0.23	DPP7	10446	1735	1564	2488	156	363	2308	3536	12917	752	59	13081	8185	43244	7847	6193	37103	2914	7279
Tmem159	Tmem159	transmembrane protein 159 [Source:MGI Symbol;Acc:MGI:1925752]	0.33	0.4	0.26	TMEM159	1903	55	2801	560	303	1341	499	1390	972	5928	1152	277	461	1432	3532	1289	383	781	757
Emp2	Emp2	epithelial membrane protein 2 [Source:MGI Symbol;Acc:MGI:1098726]	0.33	-0.04	0.7	EMP2	460	129	29900	420	54	1315	521	150	17350	18320	6954	955	2654	470	12684	1592	0	5389	13646
Hook2	Hook2	hook homolog 2 (Drosophila) [Source:MGI Symbol;Acc:MGI:2181664]	0.33	0.21	0.45	HOOK2	5073	1319	1179	710	7413	286	1362	767	8234	706	646	1316	587	1726	7366	1809	1629	388	4945
Ubtf	Ubtf	upstream binding transcription factor, RNA polymerase I [Source:MGI Symbol;Acc:MGI:98512]	0.33	0.3	0.36	UBTF	6149	3300	12498	21477	2644	6374	11827	8575	14205	4754	4050	2925	5059	3045	13317	12213	7219	11529	9220
Nudt16	Nudt16	nudix (nucleoside diphosphate linked moiety X)-type motif 16 [Source:MGI Symbol;Acc:MGI:1922936]	0.33	0.55	0.11	NUDT16	316	171	298	781	131	100	261	1347	1782	3508	1719	1830	1027	1031	3090	2539	328	3123	3865
Adprhl2	Adprhl2	ADP-ribosylhydrolase like 2 [Source:MGI Symbol;Acc:MGI:2140364]	0.33	0.74	-0.08	ADPRHL2	2233	890	1867	3154	264	702	1484	1979	2540	2410	1797	3793	5334	1476	2700	4268	1441	1169	1179
Pyroxd1	Pyroxd1	pyridine nucleotide-disulphide oxidoreductase domain 1 [Source:MGI Symbol;Acc:MGI:2676395]	0.33	0.76	-0.1	PYROXD1	1585	538	1203	1571	1161	872	1226	840	210	2178	515	879	901	1608	1810	174	549	2128	511
Prkag1	Prkag1	protein kinase, AMP-activated, gamma 1 non-catalytic subunit [Source:MGI Symbol;Acc:MGI:108411]	0.33	0.53	0.12	PRKAG1	5720	1798	4573	5917	1314	6580	3445	2763	3871	5477	1489	4822	4586	1701	3679	5212	1857	5093	5064
Ssna1	Ssna1	Sjogren's syndrome nuclear autoantigen 1 [Source:MGI Symbol;Acc:MGI:1915725]	0.33	0.74	-0.09	SSNA1	2562	563	1479	2436	2226	985	1106	1466	6591	569	880	3372	6902	13957	2476	5383	5110	3639	2253
Bcl10	Bcl10	B cell leukemia/lymphoma 10 [Source:MGI Symbol;Acc:MGI:1337994]	0.33	0.58	0.07	BCL10	1619	405	1941	4169	363	942	559	3559	482	7167	513	734	1018	1084	3563	5877	385	1261	832
Nol9	Nol9	nucleolar protein 9 [Source:MGI Symbol;Acc:MGI:1921285]	0.33	0.43	0.23	NOL9	1295	1338	1517	3455	607	805	1334	5014	2465	6208	847	971	1766	184	4662	4314	1886	1603	3452
Tmppe	Tmppe	transmembrane protein with metallophosphoesterase domain [Source:MGI Symbol;Acc:MGI:5317335]	0.33	0.4	0.25	TMPPE	334	110	439	643	46	210	521	1048	646	183	186	410	290	658	117	728	0	347	214
Noa1	Noa1	nitric oxide associated 1 [Source:MGI Symbol;Acc:MGI:1914306]	0.33	0.69	-0.03	NOA1	2463	1161	1299	3479	792	1954	1566	2251	2460	3018	3436	4295	2495	0	5471	2491	926	1638	4059
Med21	Med21	mediator complex subunit 21 [Source:MGI Symbol;Acc:MGI:1347064]	0.33	0.88	-0.22	MED21	8552	842	1520	1668	1488	1361	1106	2382	421	4447	1220	1499	2190	2279	2262	3734	1658	3915	2415
Isyna1	Isyna1	myo-inositol 1-phosphate synthase A1 [Source:MGI Symbol;Acc:MGI:1919030]	0.33	-0.08	0.73	ISYNA1	4524	553	4504	9925	24937	2164	3147	5709	9006	1016	4233	3962	3598	409	128	194	324	1766	1257
Rps19bp1	Rps19bp1	ribosomal protein S19 binding protein 1 [Source:MGI Symbol;Acc:MGI:1913788]	0.33	0.96	-0.31	RPS19BP1	1315	542	656	1123	500	340	587	1076	3511	997	1321	2731	5034	9176	2745	5690	3063	2332	4925
Iah1	Iah1	isoamyl acetate-hydrolyzing esterase 1 homolog (S. cerevisiae) [Source:MGI Symbol;Acc:MGI:1914982]	0.33	0.84	-0.19	IAH1	21977	6951	3722	3422	610	942	819	2388	2807	3593	1285	5378	6848	7851	1706	2413	2822	3394	1193
Grn	Grn	granulin [Source:MGI Symbol;Acc:MGI:95832]	0.33	0.27	0.38	GRN	7557	12642	21418	25772	1822	9157	4929	75079	43389	11712	11876	5132	4132	37483	35098	21412	25593	11881	12635
Aip	Aip	aryl-hydrocarbon receptor-interacting protein [Source:MGI Symbol;Acc:MGI:109622]	0.33	0.66	-0.01	AIP	6227	1547	6257	8608	1032	3312	5178	3377	6775	2400	3672	5071	5972	9989	2695	5023	3831	1914	6522
Tmem219	Tmem219	transmembrane protein 219 [Source:MGI Symbol;Acc:MGI:1915992]	0.33	0.9	-0.24	TMEM219	3312	1728	1579	2464	1512	479	682	2770	3432	2446	4067	5456	6848	20195	3550	4130	2267	2827	1811
Ran	Ran	RAN, member RAS oncogene family [Source:MGI Symbol;Acc:MGI:1333112]	0.33	0.35	0.3	RAN	6197	1867	2544	7500	9981	2010	2670	31547	36405	31177	25392	19099	39886	19737	34024	6317	18383	46377	40484
Ruvbl1	Ruvbl1	RuvB-like protein 1 [Source:MGI Symbol;Acc:MGI:1928760]	0.33	0.21	0.44	RUVBL1	379	300	662	1276	580	276	731	2551	7310	11110	2953	5865	5826	3839	4404	6646	6099	6538	7649
Dazap2	Dazap2	DAZ associated protein 2 [Source:MGI Symbol;Acc:MGI:1344344]	0.33	0.68	-0.03	DAZAP2	7791	3440	9215	10103	2834	5332	3471	23131	16517	10479	5638	2858	5387	43941	18664	8998	14092	24982	10815
Ndel1	Ndel1	nuclear distribution gene E-like homolog 1 (A. nidulans) [Source:MGI Symbol;Acc:MGI:1932915]	0.33	0.59	0.06	NDEL1	7170	1137	3679	2049	3267	2896	4896	2899	2839	1445	5802	1315	2210	1542	2593	5577	856	3425	2164
Nxpe3	Nxpe3	neurexophilin and PC-esterase domain family, member 3 [Source:MGI Symbol;Acc:MGI:2686598]	0.32	0.53	0.12	NXPE3	2072	27	1191	5114	1683	77	1990	1629	1331	2615	943	1351	1234	0	941	3231	296	6160	532
Mylip	Mylip	myosin regulatory light chain interacting protein [Source:MGI Symbol;Acc:MGI:2388271]	0.32	0.45	0.2	MYLIP	1264	323	2302	5160	73	1012	974	1090	3540	1288	722	348	176	5856	4139	375	780	1011	1124
Commd9	Commd9	COMM domain containing 9 [Source:MGI Symbol;Acc:MGI:1923751]	0.32	0.84	-0.19	COMMD9	3002	812	961	928	863	985	1120	1207	2195	2115	902	1520	1833	1266	2372	4469	6769	1878	3244
BC037034	BC037034	cDNA sequence BC037034 [Source:MGI Symbol;Acc:MGI:2385896]	0.32	0.04	0.61	C7orf43	604	570	1198	5850	2499	313	4445	702	4600	258	267	2197	1676	1564	952	1410	840	801	916
Synj2bp	Synj2bp	synaptojanin 2 binding protein [Source:MGI Symbol;Acc:MGI:1344347]	0.32	0.33	0.32	SYNJ2BP	2506	1441	1563	1508	2748	1638	1468	4267	2294	5185	452	3289	2263	133	2433	643	263	5175	919
Ndufa4	Ndufa4	NADH dehydrogenase (ubiquinone) 1 alpha subcomplex, 4 [Source:MGI Symbol;Acc:MGI:107686]	0.32	0.56	0.09	NDUFA4	74498	19332	7494	9121	932	53725	13730	6568	9942	9214	5328	13700	19687	3404	2444	735	11500	11544	6381
Rnf130	Rnf130	ring finger protein 130 [Source:MGI Symbol;Acc:MGI:1891717]	0.32	0.82	-0.17	RNF130	9267	5012	6545	9138	1380	3428	5748	14498	4307	569	1557	2554	6103	7972	2990	2351	4362	3649	3108
Syvn1	Syvn1	synovial apoptosis inhibitor 1, synoviolin [Source:MGI Symbol;Acc:MGI:1921376]	0.32	0.11	0.54	SYVN1	2336	9103	5017	14126	2746	2436	4505	2185	9946	1190	4242	1093	776	3290	5020	6580	2847	4609	5584
Fxn	Fxn	frataxin [Source:MGI Symbol;Acc:MGI:1096879]	0.32	0.77	-0.12	FXN	2192	783	384	911	286	1275	291	636	896	618	1243	248	245	1073	1203	1030	3065	602	546
Dctn3	Dctn3	dynactin 3 [Source:MGI Symbol;Acc:MGI:1859251]	0.32	0.81	-0.17	DCTN3	7617	1401	2515	3087	2700	2044	4151	2504	4698	1756	836	4208	5513	8631	2582	4241	5621	2751	2481
Mkln1	Mkln1	muskelin 1, intracellular mediator containing kelch motifs [Source:MGI Symbol;Acc:MGI:1351638]	0.32	0.63	0.02	MKLN1	6295	4227	5483	5387	3848	5605	5589	6611	828	10577	5068	2838	2588	1683	6715	5944	1076	9978	2533
Ift122	Ift122	intraflagellar transport 122 [Source:MGI Symbol;Acc:MGI:1932386]	0.32	-0.23	0.88	IFT122	4046	319	2640	822	27081	1375	3650	648	4968	2361	918	1457	818	1727	1047	1487	1686	2001	2239
Pafah1b3	Pafah1b3	platelet-activating factor acetylhydrolase, isoform 1b, subunit 3 [Source:MGI Symbol;Acc:MGI:108414]	0.32	0.67	-0.02	PAFAH1B3	1441	165	1002	2661	831	100	863	2663	5478	484	1108	5768	6807	2909	2875	2892	4549	3721	3579
Ndfip2	Ndfip2	Nedd4 family interacting protein 2 [Source:MGI Symbol;Acc:MGI:1923523]	0.32	0.54	0.11	NDFIP2	8541	1808	2887	1564	4263	1192	5966	3399	523	18284	2647	2328	2226	2363	11875	4079	875	4762	3056
Appbp2	Appbp2	amyloid beta precursor protein (cytoplasmic tail) binding protein 2 [Source:MGI Symbol;Acc:MGI:1914134]	0.32	-0.26	0.91	APPBP2	2467	1163	2681	2789	6486	1894	5344	2585	13012	6356	3805	3028	3174	1072	5548	4033	386	5211	2216
Mrpl11	Mrpl11	mitochondrial ribosomal protein L11 [Source:MGI Symbol;Acc:MGI:2137215]	0.32	0.71	-0.06	MRPL11	5822	1473	1254	2628	3578	2909	1813	2681	6748	3597	2695	3527	4670	4152	3562	3535	12603	3047	14856
Cpt1a	Cpt1a	carnitine palmitoyltransferase 1a, liver [Source:MGI Symbol;Acc:MGI:1098296]	0.32	0.15	0.49	CPT1A	10813	18948	8305	4095	2134	3415	2294	4973	14869	3467	5257	2813	2904	6071	7760	13695	5143	10360	979
Oas1c	Oas1c	2'-5' oligoadenylate synthetase 1C [Source:MGI Symbol;Acc:MGI:2149633]	0.32	0.5	0.15	OAS1	146	48	221	623	27	23	73	524	1790	2371	678	335	12	1303	4026	708	178	5088	2233
Cnot3	Cnot3	CCR4-NOT transcription complex, subunit 3 [Source:MGI Symbol;Acc:MGI:2385261]	0.32	0.1	0.54	CNOT3	797	1218	3383	6994	1546	1564	3911	3435	10923	961	1850	658	1239	4831	3886	7572	302	4124	5070
Usf2	Usf2	upstream transcription factor 2 [Source:MGI Symbol;Acc:MGI:99961]	0.32	0.21	0.43	USF2	2378	2163	3433	5114	515	3332	3807	7641	15164	1936	4368	3463	4996	12125	8127	8491	4972	6293	6005
Lgr4	Lgr4	leucine-rich repeat-containing G protein-coupled receptor 4 [Source:MGI Symbol;Acc:MGI:1891468]	0.32	0.64	0.01	LGR4	10927	3343	637	299	820	3382	3286	159	1224	7497	12792	914	584	2761	1795	4720	116	45142	6078
Tusc2	Tusc2	tumor suppressor candidate 2 [Source:MGI Symbol;Acc:MGI:1931086]	0.32	0.85	-0.2	TUSC2	2778	732	1266	1049	620	536	1358	1085	2335	723	1346	2446	2329	2956	2021	2217	1237	1261	2851
Rpl7	Rpl7	ribosomal protein L7 [Source:MGI Symbol;Acc:MGI:98073]	0.32	0.59	0.05	RPL7	15759	6250	14802	39684	5099	7879	5134	135678	51830	107197	90822	217712	137543	10416	11977	462	939	34756	5107
Cdt1	Cdt1	chromatin licensing and DNA replication factor 1 [Source:MGI Symbol;Acc:MGI:1914427]	0.32	0.37	0.28	CDT1	252	89	578	5064	200	113	177	5382	10284	588	2615	894	1581	7367	3304	8205	3274	2189	9945
Atp5g3	Atp5g3	ATP synthase, H+ transporting, mitochondrial F0 complex, subunit C3 (subunit 9) [Source:MGI Symbol;Acc:MGI:2442035]	0.32	0.43	0.22	ATP5G3	111744	27737	11217	17938	3878	111768	16760	11206	14698	8341	19566	3782	5979	6908	14861	13090	13089	10044	15645
Alad	Alad	aminolevulinate, delta-, dehydratase [Source:MGI Symbol;Acc:MGI:96853]	0.32	0.56	0.08	ALAD	8471	9074	3822	5865	1498	3119	1530	2250	3067	1148	4503	785	940	2235	3003	4234	1981	1904	3244
1600002K03Rik	1600002K03Rik	RIKEN cDNA 1600002K03 gene [Source:MGI Symbol;Acc:MGI:1917020]	0.32	0.67	-0.02	C19orf24	399	171	357	761	127	160	210	203	4238	163	389	1835	2572	6328	191	2709	8070	1072	246
Mrpl19	Mrpl19	mitochondrial ribosomal protein L19 [Source:MGI Symbol;Acc:MGI:1926274]	0.32	0.55	0.1	MRPL19	2028	641	797	1802	483	2000	1532	8565	1603	8155	7578	1177	1513	414	5655	5050	808	6012	5003
Ddx47	Ddx47	DEAD (Asp-Glu-Ala-Asp) box polypeptide 47 [Source:MGI Symbol;Acc:MGI:1915005]	0.32	0.47	0.17	DDX47	3614	2000	5084	8106	2199	2856	3420	5641	1848	14168	3381	8600	8206	2276	69	92	1346	153	179
Rad21	Rad21	RAD21 homolog (S. pombe) [Source:MGI Symbol;Acc:MGI:108016]	0.32	0.57	0.07	RAD21	10803	2904	12173	13664	6799	7379	10120	23724	9732	38105	19504	8949	22031	22193	23296	19383	4017	21323	11944
Lig1	Lig1	ligase I, DNA, ATP-dependent [Source:MGI Symbol;Acc:MGI:101789]	0.32	0.25	0.39	LIG1	468	163	1711	7851	2397	499	1270	8271	9856	1847	1985	2923	3669	3992	5780	7427	6518	5859	5353
Gltscr1	Gltscr1	glioma tumor suppressor candidate region gene 1 [Source:MGI Symbol;Acc:MGI:2154263]	0.32	0.17	0.47	GLTSCR1	258	428	2825	6959	570	1478	2581	1515	3685	147	152	106	116	602	913	3645	0	1383	1569
Rps3a1	Rps3a1	ribosomal protein S3A1 [Source:MGI Symbol;Acc:MGI:1202063]	0.32	0.48	0.16	RPS3A	2032	901	2187	8277	439	1268	916	72366	34149	121535	143175	112866	75292	16826	27567	665	3814	26483	10431
Dcaf4	Dcaf4	DDB1 and CUL4 associated factor 4 [Source:MGI Symbol;Acc:MGI:1921078]	0.32	-0.1	0.75	DCAF4	465	84	614	1410	949	1009	1389	1382	2935	1177	1089	891	407	819	1123	2068	1109	944	976
Pop4	Pop4	processing of precursor 4, ribonuclease P/MRP family, (S. cerevisiae) [Source:MGI Symbol;Acc:MGI:1913411]	0.32	0.51	0.14	POP4	1568	544	1127	1482	1666	802	1285	721	3440	919	752	1199	1528	1124	2838	3347	2879	5318	2666
Polr2d	Polr2d	polymerase (RNA) II (DNA directed) polypeptide D [Source:MGI Symbol;Acc:MGI:1916491]	0.32	0.85	-0.21	POLR2D	1652	234	1123	1413	583	965	850	2154	2900	4293	3219	4183	5772	2965	3445	4711	1765	3098	5991
Sf3b5	Sf3b5	splicing factor 3b, subunit 5 [Source:MGI Symbol;Acc:MGI:1913375]	0.32	0.77	-0.13	SF3B5	2926	901	2432	4361	1148	1252	1131	2514	8370	2874	3016	10771	6742	18153	4529	4537	8705	3807	2658
Erp44	Erp44	endoplasmic reticulum protein 44 [Source:MGI Symbol;Acc:MGI:1923549]	0.32	0.87	-0.23	ERP44	9837	6698	6788	8623	3784	3591	3034	9523	2256	4182	4839	2406	1914	3252	6372	5335	1766	4767	7635
Ptgr2	Ptgr2	prostaglandin reductase 2 [Source:MGI Symbol;Acc:MGI:1916372]	0.32	0.34	0.31	PTGR2	12628	3349	2615	2027	1261	14765	2372	5486	984	1687	703	1744	556	983	659	68	280	965	581
Mepce	Mepce	methylphosphate capping enzyme [Source:MGI Symbol;Acc:MGI:106477]	0.32	-0.05	0.69	MEPCE	1621	1473	4221	6693	6389	2453	2890	2407	14223	1717	1497	2235	3656	3921	3153	7874	2187	3573	4154
Rpusd3	Rpusd3	RNA pseudouridylate synthase domain containing 3 [Source:MGI Symbol;Acc:MGI:2141440]	0.32	0.7	-0.06	RPUSD3	2235	1277	326	610	626	453	579	244	3442	965	1590	2272	2258	4039	1758	2718	4317	1868	2779
Rsl1d1	Rsl1d1	ribosomal L1 domain containing 1 [Source:MGI Symbol;Acc:MGI:1913659]	0.32	0.59	0.05	RSL1D1	4875	2845	3496	8015	2831	4270	3745	19061	9587	24187	31743	6208	4703	5309	22379	12684	18744	11585	19946
Coq6	Coq6	coenzyme Q6 homolog (yeast) [Source:MGI Symbol;Acc:MGI:1924408]	0.32	0.14	0.5	COQ6	3190	1005	1109	1685	1610	5153	1546	1297	2550	700	1292	1599	1210	1850	1347	367	730	1745	971
Psma4	Psma4	proteasome (prosome, macropain) subunit, alpha type 4 [Source:MGI Symbol;Acc:MGI:1347060]	0.32	0.94	-0.29	PSMA4	11748	5588	4753	7312	3422	5442	4008	9205	9502	14511	8323	12781	18609	10446	14079	10875	18517	19322	12331
Coasy	Coasy	Coenzyme A synthase [Source:MGI Symbol;Acc:MGI:1918993]	0.32	0.75	-0.11	COASY	20730	9475	2210	2752	1344	1455	1850	3855	5699	3433	11374	3385	2258	6853	7147	6131	7807	8156	7378
Btg2	Btg2	B cell translocation gene 2, anti-proliferative [Source:MGI Symbol;Acc:MGI:108384]	0.32	0.31	0.33	BTG2	572	230	3354	5419	93	1152	422	3404	3099	3678	1481	1298	524	6005	1585	322	266	500	869
Etfb	Etfb	electron transferring flavoprotein, beta polypeptide [Source:MGI Symbol;Acc:MGI:106098]	0.32	0.54	0.1	ETFB	60484	21828	6421	6254	1524	43394	2025	4420	6928	1834	34251	1140	1666	6942	2344	824	6071	2669	2773
Aldh4a1	Aldh4a1	aldehyde dehydrogenase 4 family, member A1 [Source:MGI Symbol;Acc:MGI:2443883]	0.32	0.44	0.2	ALDH4A1	25991	22833	2600	1800	431	9423	1773	1030	4833	255	19779	723	534	422	575	595	635	536	569
Fbxw2	Fbxw2	F-box and WD-40 domain protein 2 [Source:MGI Symbol;Acc:MGI:1353435]	0.32	0.27	0.37	FBXW2	3236	2066	6435	5566	1049	2843	4622	4536	3632	12038	3691	2422	2483	1253	2836	4588	1675	9243	2077
Atp5f1	Atp5f1	ATP synthase, H+ transporting, mitochondrial F0 complex, subunit B1 [Source:MGI Symbol;Acc:MGI:1100495]	0.32	0.46	0.18	ATP5F1	52276	13499	7248	11312	4412	50410	11103	27541	7577	16000	9921	8382	9876	11658	10720	2890	7604	8191	5431
Mrps15	Mrps15	mitochondrial ribosomal protein S15 [Source:MGI Symbol;Acc:MGI:1913657]	0.32	0.71	-0.07	MRPS15	3644	1606	1796	3816	1731	3315	1908	4969	5449	6242	4297	6210	7357	3026	4980	5560	12076	4052	3752
Arpc1b	Arpc1b	actin related protein 2/3 complex, subunit 1B [Source:MGI Symbol;Acc:MGI:1343142]	0.32	0.37	0.27	ARPC1B	3771	1777	13908	37036	1729	4214	1067	31709	31400	2668	3499	4339	4986	34917	6737	5818	30849	8288	6574
Galnt6	Galnt6	UDP-N-acetyl-alpha-D-galactosamine:polypeptide N-acetylgalactosaminyltransferase 6 [Source:MGI Symbol;Acc:MGI:1891640]	0.32	0.25	0.38	GALNT6	29	36	637	3810	197	90	1060	3977	13569	5455	135	142	2841	317	11327	0	1115	679	18296
Mfsd3	Mfsd3	major facilitator superfamily domain containing 3 [Source:MGI Symbol;Acc:MGI:1916822]	0.32	0.64	0	MFSD3	1056	852	381	565	261	503	481	408	2953	131	639	2727	1579	4660	2394	1483	666	1414	1118
Cox7a2l	Cox7a2l	cytochrome c oxidase subunit VIIa polypeptide 2-like [Source:MGI Symbol;Acc:MGI:106015]	0.32	0.54	0.1	COX7A2L	3862	1540	2716	5770	1592	4527	2358	19319	10418	7978	8729	6954	3853	14407	9929	7581	10050	6997	9336
Eno1b	Eno1b	enolase 1B, retrotransposed [Source:MGI Symbol;Acc:MGI:3648653]	0.32	0.51	0.13	ENO1	4429	2458	888	2317	1034	849	4204	9075	159425	73322	255152	38958	66621	66150	190613	229797	113563	122268	104628
Adck5	Adck5	aarF domain containing kinase 5 [Source:MGI Symbol;Acc:MGI:2679274]	0.32	0.29	0.35	ADCK5	2474	3693	932	1746	924	336	1265	812	2211	291	311	724	615	2245	995	1131	430	541	855
Mapkapk2	Mapkapk2	MAP kinase-activated protein kinase 2 [Source:MGI Symbol;Acc:MGI:109298]	0.32	-0.06	0.7	MAPKAPK2	5061	2975	10285	9235	1231	22953	1797	54534	15759	5101	3550	2415	3885	8745	3599	9238	2013	4639	6491
Nudt1	Nudt1	nudix (nucleoside diphosphate linked moiety X)-type motif 1 [Source:MGI Symbol;Acc:MGI:109280]	0.32	0.85	-0.22	NUDT1	1350	840	531	844	251	433	201	469	3019	298	426	4673	9549	5467	767	1519	3369	2460	1693
Tsta3	Tsta3	tissue specific transplantation antigen P35B [Source:MGI Symbol;Acc:MGI:98857]	0.32	0.13	0.51	TSTA3	2824	1688	1468	2477	5102	1078	1541	2914	8010	2626	1725	3458	5107	4221	3415	5687	0	2736	3879
Tm2d2	Tm2d2	TM2 domain containing 2 [Source:MGI Symbol;Acc:MGI:1916992]	0.32	0.83	-0.19	TM2D2	12856	2315	3518	2144	3283	2187	2500	4251	821	2021	1503	896	1000	1867	1581	2264	1231	4649	3463
Hsd17b10	Hsd17b10	hydroxysteroid (17-beta) dehydrogenase 10 [Source:MGI Symbol;Acc:MGI:1333871]	0.32	0.59	0.04	HSD17B10	16334	10515	3691	3684	724	8398	1592	5851	11495	1560	2032	18892	15413	3839	3617	3913	4699	4726	4850
Ube2i	Ube2i	ubiquitin-conjugating enzyme E2I [Source:MGI Symbol;Acc:MGI:107365]	0.32	0.13	0.51	UBE2I	293	241	638	1177	765	206	572	4503	15385	6523	5550	3392	6584	8536	11197	10817	9270	9661	9891
Plod3	Plod3	procollagen-lysine, 2-oxoglutarate 5-dioxygenase 3 [Source:MGI Symbol;Acc:MGI:1347008]	0.32	0.03	0.61	PLOD3	2511	2422	9305	4340	1163	3961	3096	8051	22904	1900	6721	5922	7876	7368	6804	12520	3904	3317	10122
Lpcat1	Lpcat1	lysophosphatidylcholine acyltransferase 1 [Source:MGI Symbol;Acc:MGI:2384812]	0.32	0.03	0.6	LPCAT1	541	89	22930	6021	163	626	2365	3819	18057	2570	12438	2815	4886	2562	10878	9059	0	3792	6459
Eps15l1	Eps15l1	epidermal growth factor receptor pathway substrate 15-like 1 [Source:MGI Symbol;Acc:MGI:104582]	0.32	-0.05	0.69	EPS15L1	1711	871	3784	5834	998	4410	6340	3550	8719	1494	1598	1046	1029	4234	1904	4440	2179	3047	2629
Dus1l	Dus1l	dihydrouridine synthase 1-like (S. cerevisiae) [Source:MGI Symbol;Acc:MGI:1915980]	0.32	0.55	0.09	DUS1L	6364	5202	2207	4208	5146	1455	2173	2256	13921	1602	4725	9014	9416	8070	8563	4865	17463	4017	7877
Ppp6c	Ppp6c	protein phosphatase 6, catalytic subunit [Source:MGI Symbol;Acc:MGI:1915107]	0.32	0.78	-0.15	PPP6C	3808	1815	3393	4175	2814	2586	2760	6460	2732	5604	4930	2491	2532	3880	8213	7797	1777	6334	4784
Sp2	Sp2	Sp2 transcription factor [Source:MGI Symbol;Acc:MGI:1926162]	0.32	0.15	0.48	SP2	445	367	2402	3760	1061	1082	1279	1545	4215	222	754	138	213	1872	2049	2851	753	1705	2288
Rnf181	Rnf181	ring finger protein 181 [Source:MGI Symbol;Acc:MGI:1913760]	0.32	0.71	-0.07	RNF181	12554	2410	4821	4048	8701	1398	2073	5352	5878	2302	6261	6182	6597	6365	3860	2622	6017	2741	4604
Rad51d	Rad51d	RAD51 homolog D [Source:MGI Symbol;Acc:MGI:1261809]	0.32	0.64	-0.01	RAD51D	998	532	685	1527	670	556	857	1713	595	574	373	632	831	0	510	825	852	2429	517
Rbm34	Rbm34	RNA binding motif protein 34 [Source:MGI Symbol;Acc:MGI:1098653]	0.32	0.82	-0.19	RBM34	1829	658	990	2168	492	313	1155	1120	1016	4262	2973	5152	6038	4920	59	14	5110	71	84
Ftsj1	Ftsj1	FtsJ homolog 1 (E. coli) [Source:MGI Symbol;Acc:MGI:1859648]	0.32	0.73	-0.09	FTSJ1	1897	1101	1335	1452	198	642	1407	1436	2447	4447	1912	6335	3030	1745	1711	4979	3070	2919	2331
Ndor1	Ndor1	NADPH dependent diflavin oxidoreductase 1 [Source:MGI Symbol;Acc:MGI:1926047]	0.32	0.21	0.42	NDOR1	1110	846	1683	3550	1088	822	2531	1089	7476	379	248	1618	1699	6396	2949	3296	577	1659	2646
Hnrnpk	Hnrnpk	heterogeneous nuclear ribonucleoprotein K [Source:MGI Symbol;Acc:MGI:99894]	0.32	0.34	0.3	HNRNPK	7553	4767	11290	18239	7638	6624	9822	48006	37508	54038	45582	25041	40120	18458	57238	7299	16269	57054	34857
Dusp22	Dusp22	dual specificity phosphatase 22 [Source:MGI Symbol;Acc:MGI:1915926]	0.32	0.78	-0.14	DUSP22	2295	618	842	861	1222	919	914	1746	1129	399	2782	722	1872	2135	516	2053	535	1123	1075
Rps3	Rps3	ribosomal protein S3 [Source:MGI Symbol;Acc:MGI:1350917]	0.32	0.67	-0.04	RPS3	66332	16935	39582	147223	7125	21169	15835	171073	163239	78823	91136	82045	46601	172026	64792	12304	522105	63980	145713
Atg4a	Atg4a	autophagy related 4A, cysteine peptidase [Source:MGI Symbol;Acc:MGI:2147903]	0.32	0.91	-0.28	ATG4A	436	112	179	307	44	170	216	825	527	523	452	504	845	1012	683	1153	372	1414	884
Gnl3l	Gnl3l	guanine nucleotide binding protein-like 3 (nucleolar)-like [Source:MGI Symbol;Acc:MGI:2448557]	0.32	-0.21	0.84	GNL3L	2196	865	2101	2137	475	2333	14033	5201	7645	6724	504	3783	1707	573	1607	2554	1238	1924	1233
Dctn5	Dctn5	dynactin 5 [Source:MGI Symbol;Acc:MGI:1891689]	0.32	0.45	0.18	DCTN5	2229	808	2342	3470	1370	1025	2992	3666	4133	7212	7304	3462	3656	2156	6518	5826	2075	7084	5179
Atp6v1e1	Atp6v1e1	ATPase, H+ transporting, lysosomal V1 subunit E1 [Source:MGI Symbol;Acc:MGI:894326]	0.32	0.63	0	ATP6V1E1	26129	4094	6533	5062	2019	6620	17756	7310	6132	13569	5480	8455	10035	14390	5291	3659	5258	6114	9244
Adck2	Adck2	aarF domain containing kinase 2 [Source:MGI Symbol;Acc:MGI:1889336]	0.32	0.56	0.07	ADCK2	1690	800	1602	2384	636	965	1903	1045	3038	1445	1031	2469	4111	2715	2454	3772	206	1460	1069
Phpt1	Phpt1	phosphohistidine phosphatase 1 [Source:MGI Symbol;Acc:MGI:1922704]	0.32	0.49	0.14	PHPT1	4059	899	1893	2170	3216	3165	2319	1328	10695	696	2518	4893	3858	13945	3686	4159	9007	3807	3117
Golph3l	Golph3l	golgi phosphoprotein 3-like [Source:MGI Symbol;Acc:MGI:1917129]	0.32	0.55	0.08	GOLPH3L	1520	488	2173	2181	778	1002	1177	12012	1605	5797	1152	1271	1524	2737	4211	2946	1830	6752	1447
Prcc	Prcc	papillary renal cell carcinoma (translocation-associated) [Source:MGI Symbol;Acc:MGI:2137738]	0.32	0.5	0.13	PRCC	3416	1819	3809	5402	1814	3305	3420	5265	8230	2374	2029	3030	5502	5561	5438	7755	4981	3282	8958
Usp10	Usp10	ubiquitin specific peptidase 10 [Source:MGI Symbol;Acc:MGI:894652]	0.32	0.33	0.3	USP10	6011	7552	4095	5387	1239	3571	5068	4894	5683	14364	5957	2536	4943	4136	7368	3824	6023	7217	9873
Clcc1	Clcc1	chloride channel CLIC-like 1 [Source:MGI Symbol;Acc:MGI:2385186]	0.32	0.6	0.03	CLCC1	3928	2929	3300	2760	1249	3279	1831	3835	2186	4312	1482	2920	3070	1748	3018	3669	1846	4348	2678
Atp5g2	Atp5g2	ATP synthase, H+ transporting, mitochondrial F0 complex, subunit C2 (subunit 9) [Source:MGI Symbol;Acc:MGI:1915192]	0.32	0.63	0	ATP5G2	110	38	31	119	22	80	93	3757	26647	9109	8261	19689	28906	38634	9558	5001	36845	16005	7981
Hddc2	Hddc2	HD domain containing 2 [Source:MGI Symbol;Acc:MGI:1916942]	0.32	0.76	-0.13	HDDC2	813	67	425	1127	198	153	570	1889	2879	3139	2239	3351	2206	4301	5113	905	2971	3307	4099
Wdr36	Wdr36	WD repeat domain 36 [Source:MGI Symbol;Acc:MGI:1917819]	0.32	0.65	-0.01	WDR36	4082	1982	3673	6689	2490	2503	3184	9272	853	10022	2515	3335	3449	1078	4126	9477	529	5604	3359
Srd5a3	Srd5a3	steroid 5 alpha-reductase 3 [Source:MGI Symbol;Acc:MGI:1930252]	0.32	0.59	0.04	SRD5A3	1241	591	1803	2224	275	539	731	2076	1571	1157	603	424	522	1738	3582	200	964	817	2054
B9d2	B9d2	B9 protein domain 2 [Source:MGI Symbol;Acc:MGI:2387643]	0.32	0.91	-0.28	B9D2	1750	213	676	1793	307	356	753	753	234	7	63	177	458	1438	134	338	447	602	139
Nop10	Nop10	NOP10 ribonucleoprotein [Source:MGI Symbol;Acc:MGI:1913431]	0.32	0.94	-0.31	NOP10	8198	2351	2295	5192	3670	2347	1636	4634	7309	4921	2814	19175	21900	18463	3599	3707	14440	7339	4420
Stx7	Stx7	syntaxin 7 [Source:MGI Symbol;Acc:MGI:1858210]	0.32	0.84	-0.21	STX7	11564	964	7208	5841	605	2779	5785	16258	797	2851	4320	802	1556	1462	5234	3663	832	3414	2857
Tmem33	Tmem33	transmembrane protein 33 [Source:MGI Symbol;Acc:MGI:1915128]	0.31	0.78	-0.15	TMEM33	10228	4668	4241	3180	1483	2174	4432	9217	1727	9463	2094	4621	5063	1097	8684	8732	1893	5134	7152
Kdsr	Kdsr	3-ketodihydrosphingosine reductase [Source:MGI Symbol;Acc:MGI:1918000]	0.31	0.48	0.15	KDSR	2065	1114	2170	848	288	369	1616	2780	821	11483	2032	1437	996	1153	5483	4744	2824	2572	1083
Taf6	Taf6	TAF6 RNA polymerase II, TATA box binding protein (TBP)-associated factor [Source:MGI Symbol;Acc:MGI:109129]	0.31	-0.06	0.68	TAF6	3479	1745	4228	5731	8177	3708	3922	3396	10813	1360	2599	2300	3542	2794	4018	4270	2373	5594	4954
Tecr	Tecr	trans-2,3-enoyl-CoA reductase [Source:MGI Symbol;Acc:MGI:1915408]	0.31	-0.15	0.78	TECR	14702	10859	8631	11070	2846	28642	25677	13503	23865	2073	4553	4570	4507	4805	6323	3262	3711	5150	8813
Bcl7b	Bcl7b	B cell CLL/lymphoma 7B [Source:MGI Symbol;Acc:MGI:1332238]	0.31	0.35	0.27	BCL7B	1711	574	2391	2732	1437	1541	2113	1753	6379	1547	1128	1945	3566	5561	3387	4181	3364	3777	4824
Med29	Med29	mediator complex subunit 29 [Source:MGI Symbol;Acc:MGI:1914474]	0.31	0.27	0.36	MED29	785	350	513	482	987	539	360	442	7143	1254	2017	1681	1686	1825	4167	5693	1298	9146	4079
Clcn5	Clcn5	chloride channel 5 [Source:MGI Symbol;Acc:MGI:99486]	0.31	0.79	-0.16	CLCN5	2957	173	398	299	337	150	987	752	453	740	2709	1155	977	317	447	605	0	1822	8735
Taf10	Taf10	TAF10 RNA polymerase II, TATA box binding protein (TBP)-associated factor [Source:MGI Symbol;Acc:MGI:1346320]	0.31	0.94	-0.31	TAF10	2953	795	1217	2888	1029	569	484	5478	3745	2161	1178	9079	8263	7608	7242	5119	38710	3945	5881
Pigs	Pigs	phosphatidylinositol glycan anchor biosynthesis, class S [Source:MGI Symbol;Acc:MGI:2687325]	0.31	0.23	0.4	PIGS	2605	1619	3291	5886	3160	1987	4390	3912	7936	3319	6112	2388	2084	5435	5113	3683	2189	7584	8192
Wdr5	Wdr5	WD repeat domain 5 [Source:MGI Symbol;Acc:MGI:2155884]	0.31	0.59	0.04	WDR5	2028	1182	1735	2631	2049	1651	1462	6860	7423	0	3928	2547	3989	10468	4876	7182	1766	4996	4316
Ganab	Ganab	alpha glucosidase 2 alpha neutral subunit [Source:MGI Symbol;Acc:MGI:1097667]	0.31	0.36	0.27	GANAB	12565	16688	17318	18414	5482	6234	10950	17837	44074	39449	35299	11080	15964	14000	52175	58674	11552	40462	53286
Tmem41a	Tmem41a	transmembrane protein 41a [Source:MGI Symbol;Acc:MGI:1913914]	0.31	0.52	0.1	TMEM41A	1532	506	1494	883	364	932	1314	900	933	6015	1487	1533	1494	923	2971	2547	590	1735	3634
Dolpp1	Dolpp1	dolichyl pyrophosphate phosphatase 1 [Source:MGI Symbol;Acc:MGI:1914093]	0.31	0.12	0.51	DOLPP1	548	485	704	816	634	386	810	982	4851	860	1593	2023	2740	842	1244	2457	1151	3516	3510
Romo1	Romo1	reactive oxygen species modulator 1 [Source:MGI Symbol;Acc:MGI:1914317]	0.31	0.87	-0.24	ROMO1	9039	2473	2467	3336	803	3741	1641	877	5939	1507	3218	18226	20057	7091	2171	5293	5616	2914	3365
Eif1	Eif1	eukaryotic translation initiation factor 1 [Source:MGI Symbol;Acc:MGI:105125]	0.31	0.47	0.16	EIF1	3207	1743	3168	4216	3543	3109	1676	6030	38376	11271	28522	20248	16592	56847	18799	17547	21592	36517	16364
Tprgl	Tprgl	transformation related protein 63 regulated like [Source:MGI Symbol;Acc:MGI:1915058]	0.31	0.34	0.29	TPRG1L	6355	1597	8205	7139	7662	4290	5512	5334	3705	2760	2999	982	986	1600	4664	3190	718	1444	4628
Midn	Midn	midnolin [Source:MGI Symbol;Acc:MGI:1890222]	0.31	-0.02	0.64	MIDN	1251	1458	5318	6804	2595	3908	3507	3435	14187	971	3151	1032	1212	3651	7322	6558	1185	5042	4992
Gemin2	Gemin2	gem (nuclear organelle) associated protein 2 [Source:MGI Symbol;Acc:MGI:1913853]	0.31	0.61	0.01	GEMIN2	822	701	516	1058	744	499	417	1177	488	1331	2762	1043	1249	0	607	612	665	1439	907
Scrn2	Scrn2	secernin 2 [Source:MGI Symbol;Acc:MGI:1343092]	0.31	0.81	-0.19	SCRN2	8960	2682	940	1054	437	819	380	411	2858	582	859	7195	4033	3321	1715	1695	507	2506	3383
Tuba1b	Tuba1b	tubulin, alpha 1B [Source:MGI Symbol;Acc:MGI:107804]	0.31	0.27	0.36	TUBA1B	1515	376	4079	6877	570	1451	3931	7122	198785	31823	44268	82308	197470	81645	75525	13059	17564	81750	160948
Nipa2	Nipa2	non imprinted in Prader-Willi/Angelman syndrome 2 homolog (human) [Source:MGI Symbol;Acc:MGI:1913918]	0.31	0.83	-0.21	NIPA2	3175	1234	1826	1871	795	1784	1886	4503	2047	6206	3414	3442	4959	3372	5019	10084	2068	13882	9108
Dbt	Dbt	dihydrolipoamide branched chain transacylase E2 [Source:MGI Symbol;Acc:MGI:105386]	0.31	0.36	0.27	DBT	6451	4949	1347	950	378	5086	1329	3168	328	10176	1424	820	486	573	2142	1823	269	2582	791
Fahd1	Fahd1	fumarylacetoacetate hydrolase domain containing 1 [Source:MGI Symbol;Acc:MGI:1915886]	0.31	0.67	-0.05	FAHD1	8309	2792	464	617	603	3289	784	1887	1601	1523	1749	1311	1325	1945	2665	1939	797	1914	1574
Agtrap	Agtrap	angiotensin II, type I receptor-associated protein [Source:MGI Symbol;Acc:MGI:1339977]	0.31	0.78	-0.16	AGTRAP	2957	61	1330	606	1102	925	261	1188	2468	1942	932	1537	1394	11427	1745	1988	3247	1766	2181
Pex11a	Pex11a	peroxisomal biogenesis factor 11 alpha [Source:MGI Symbol;Acc:MGI:1338788]	0.31	0.36	0.27	PEX11A	3353	3330	430	102	904	732	320	120	1035	1226	474	1217	841	690	1008	1359	101	878	318
Parn	Parn	poly(A)-specific ribonuclease (deadenylation nuclease) [Source:MGI Symbol;Acc:MGI:1921358]	0.31	0.47	0.16	PARN	1700	1043	2255	2901	1410	1048	1793	3782	2296	5026	2798	2208	1877	1788	4712	3037	0	5706	2920
Copb1	Copb1	coatomer protein complex, subunit beta 1 [Source:MGI Symbol;Acc:MGI:1917599]	0.31	0.77	-0.15	COPB1	12571	8914	12713	12521	6540	5971	7351	16768	3312	25991	19405	9204	11035	8426	17730	23450	4768	19547	16532
Ncoa7	Ncoa7	nuclear receptor coactivator 7 [Source:MGI Symbol;Acc:MGI:2444847]	0.31	0.4	0.22	NCOA7	6795	84	1948	1979	1693	346	8234	2265	346	16012	1101	1087	1027	2542	2342	2721	441	5604	3082
Tyw5	Tyw5	tRNA-yW synthesizing protein 5 [Source:MGI Symbol;Acc:MGI:1915986]	0.31	0.67	-0.05	TYW5	962	380	576	798	317	256	925	502	382	1342	836	571	482	0	835	1737	388	1062	1245
Paf1	Paf1	Paf1, RNA polymerase II associated factor, homolog (S. cerevisiae) [Source:MGI Symbol;Acc:MGI:1923988]	0.31	0.06	0.56	PAF1	3151	1874	6221	7898	5041	4450	5496	3548	12066	1363	2798	2562	3749	2711	5176	7676	2288	6186	6612
Prkab1	Prkab1	protein kinase, AMP-activated, beta 1 non-catalytic subunit [Source:MGI Symbol;Acc:MGI:1336167]	0.31	0.62	0	PRKAB1	1794	739	2404	2393	215	1265	616	1760	2935	1086	2054	2227	3331	2994	2036	2639	1660	3251	2080
Rbm7	Rbm7	RNA binding motif protein 7 [Source:MGI Symbol;Acc:MGI:1914260]	0.31	0.82	-0.2	RBM7	8429	3264	5119	6659	6238	1854	2654	7064	189	2773	2460	677	396	1497	2326	760	1365	1148	3920
Gtf3c6	Gtf3c6	general transcription factor IIIC, polypeptide 6, alpha [Source:MGI Symbol;Acc:MGI:1914621]	0.31	0.92	-0.3	GTF3C6	2583	962	1296	2243	509	1418	894	1308	1874	1628	2937	4625	10318	3219	2795	486	2443	4629	3911
Pex16	Pex16	peroxisomal biogenesis factor 16 [Source:MGI Symbol;Acc:MGI:1338829]	0.31	0.24	0.38	PEX16	3458	4564	1421	2609	2958	1225	1707	1005	3583	464	456	2518	1578	1627	1297	1654	1870	852	1707
Pck2	Pck2	phosphoenolpyruvate carboxykinase 2 (mitochondrial) [Source:MGI Symbol;Acc:MGI:1860456]	0.31	0.41	0.21	PCK2	1562	272	3194	7366	324	832	2184	6938	6922	4444	19019	2854	1158	4974	2630	8430	529	2103	3787
Hexim1	Hexim1	hexamethylene bis-acetamide inducible 1 [Source:MGI Symbol;Acc:MGI:2385923]	0.31	0.54	0.08	HEXIM1	4090	2714	5353	4995	922	1827	3772	2092	6953	1390	3796	251	587	2998	10798	6319	622	12652	9971
Ptma	Ptma	prothymosin alpha [Source:MGI Symbol;Acc:MGI:97803]	0.31	0.53	0.09	PTMA	3356	1253	5932	9564	517	929	1749	50879	104296	73750	42150	83087	143674	92038	90093	1872	132520	47301	49043
Cradd	Cradd	CASP2 and RIPK1 domain containing adaptor with death domain [Source:MGI Symbol;Acc:MGI:1336168]	0.31	0.71	-0.09	CRADD	868	443	644	420	129	529	192	595	558	559	617	608	677	1294	271	479	279	827	699
Mesdc1	Mesdc1	mesoderm development candidate 1 [Source:MGI Symbol;Acc:MGI:1891420]	0.31	0.13	0.49	MESDC1	663	228	4135	2767	251	902	1643	670	6198	942	652	1335	2967	1010	2489	5671	0	1837	1696
Grk6	Grk6	G protein-coupled receptor kinase 6 [Source:MGI Symbol;Acc:MGI:1347078]	0.31	0.32	0.3	GRK6	1183	878	3853	22923	559	1421	4271	4358	6635	1726	2302	3125	3005	4698	3166	5027	4151	2705	5315
Cinp	Cinp	cyclin-dependent kinase 2 interacting protein [Source:MGI Symbol;Acc:MGI:1914486]	0.31	0.56	0.06	CINP	1588	547	1109	1333	532	959	1680	2672	3047	1301	805	3208	3137	2694	2045	1848	1698	2332	2288
Oard1	Oard1	O-acyl-ADP-ribose deacylase 1 [Source:MGI Symbol;Acc:MGI:2146818]	0.31	0.97	-0.35	OARD1	2583	960	1179	2094	975	975	556	1538	889	1180	2117	3347	2250	0	2075	1061	1669	1842	2548
Acp6	Acp6	acid phosphatase 6, lysophosphatidic [Source:MGI Symbol;Acc:MGI:1931010]	0.31	0.79	-0.17	ACP6	3028	1741	1157	2079	422	1881	1208	3280	798	951	1281	1390	973	1207	733	795	404	1016	1251
Entpd5	Entpd5	ectonucleoside triphosphate diphosphohydrolase 5 [Source:MGI Symbol;Acc:MGI:1321385]	0.31	0.66	-0.04	ENTPD5	23471	12653	2256	2414	2048	5712	1932	2917	606	850	4523	704	504	461	1682	1233	278	3506	1017
Cyb5b	Cyb5b	cytochrome b5 type B [Source:MGI Symbol;Acc:MGI:1913677]	0.31	0.63	-0.01	CYB5B	8674	6445	3201	2256	1222	1601	2312	14647	7724	15237	14431	1192	3421	3234	23450	11254	2853	37364	27502
Cacybp	Cacybp	calcyclin binding protein [Source:MGI Symbol;Acc:MGI:1270839]	0.31	0.5	0.12	CACYBP	4287	1846	3594	5928	3150	3598	4754	11895	4244	14370	4393	4194	7610	5316	6841	2459	3460	11703	10668
Rps26	Rps26	ribosomal protein S26 [Source:MGI Symbol;Acc:MGI:1351628]	0.31	0.48	0.14	RPS26	2866	1511	2657	11355	1576	1428	1058	50548	32299	19903	4136	57597	67855	1445	3927	665	256	10376	7060
Cyth2	Cyth2	cytohesin 2 [Source:MGI Symbol;Acc:MGI:1334255]	0.31	-0.19	0.81	CYTH2	4070	1443	5069	3924	12573	2649	5593	2636	13071	2001	1057	2293	3058	2292	2602	4491	905	4547	2860
Sec24c	Sec24c	Sec24 related gene family, member C (S. cerevisiae) [Source:MGI Symbol;Acc:MGI:1919746]	0.31	0.12	0.5	SEC24C	6857	8230	12406	16545	7808	9706	8970	11029	14886	7380	9421	5306	5699	7186	11197	14341	2188	11932	6797
Ddx51	Ddx51	DEAD (Asp-Glu-Ala-Asp) box polypeptide 51 [Source:MGI Symbol;Acc:MGI:1916913]	0.31	0.06	0.56	DDX51	1015	720	1009	2148	2397	716	1206	1707	5013	1065	596	1233	1219	695	1403	3705	1388	2674	3111
Rnf11	Rnf11	ring finger protein 11 [Source:MGI Symbol;Acc:MGI:1352759]	0.31	0.44	0.17	RNF11	8887	3125	4263	2070	1741	4667	7470	3948	2556	13857	4454	2519	2922	4146	8604	6662	500	3496	2603
Fam173a	Fam173a	family with sequence similarity 173, member A [Source:MGI Symbol;Acc:MGI:2384888]	0.31	0.77	-0.15	FAM173A	4055	1399	2328	3996	819	1088	3365	1206	2217	29	101	5191	4642	2454	997	1258	676	1067	581
Mettl13	Mettl13	methyltransferase like 13 [Source:MGI Symbol;Acc:MGI:1918699]	0.31	0.25	0.37	METTL13	571	722	783	1391	392	433	910	2452	5214	1775	1699	3213	3125	2020	3031	3961	1737	5150	3853
Nacc1	Nacc1	nucleus accumbens associated 1, BEN and BTB (POZ) domain containing [Source:MGI Symbol;Acc:MGI:1914080]	0.31	-0.05	0.66	NACC1	1685	1120	3367	3732	1236	2380	4843	6395	28822	2001	4157	1705	2158	4556	10820	16353	4793	6752	8657
Actb	Actb	actin, beta [Source:MGI Symbol;Acc:MGI:87904]	0.31	0.34	0.28	ACTB	51826	43956	203831	538905	45665	35888	70876	174492	544823	166758	115068	84807	233518	654657	159417	260531	412001	221188	282922
Hist1h1c	Hist1h1c	histone cluster 1, H1c [Source:MGI Symbol;Acc:MGI:1931526]	0.31	0.82	-0.2	HIST1H1C	6225	2363	2287	1811	227	2330	722	344	4160	17012	317	96695	213837	1953	3680	341	6629	689	638
Pola2	Pola2	polymerase (DNA directed), alpha 2 [Source:MGI Symbol;Acc:MGI:99690]	0.31	0.24	0.37	POLA2	577	365	1363	4132	1863	742	539	2871	5634	1679	620	1445	3053	2208	3396	5675	2002	4410	2591
Tubd1	Tubd1	tubulin, delta 1 [Source:MGI Symbol;Acc:MGI:1891826]	0.31	-0.17	0.78	TUBD1	647	291	708	1175	3205	709	523	1004	2155	1298	976	741	793	649	703	573	706	1700	1517
Rwdd2b	Rwdd2b	RWD domain containing 2B [Source:MGI Symbol;Acc:MGI:1858215]	0.31	0.9	-0.29	RWDD2B	1397	308	190	506	151	236	409	607	901	1576	828	1424	1807	1902	3001	914	1069	934	1040
Dtwd1	Dtwd1	DTW domain containing 1 [Source:MGI Symbol;Acc:MGI:1916435]	0.31	0.86	-0.25	DTWD1	807	412	429	738	551	313	506	1227	215	2014	775	1328	1015	1830	1041	517	1241	1041	352
Shpk	Shpk	sedoheptulokinase [Source:MGI Symbol;Acc:MGI:1921887]	0.31	0.17	0.45	SHPK	1070	1992	236	316	134	100	185	339	4104	595	1400	1143	1565	452	1860	3526	189	301	2646
Manba	Manba	mannosidase, beta A, lysosomal [Source:MGI Symbol;Acc:MGI:88175]	0.31	0.87	-0.26	MANBA	6217	1897	3337	2490	832	2536	1234	7987	878	3472	5664	1275	1420	5782	5531	989	1837	1460	4394
Mpg	Mpg	N-methylpurine-DNA glycosylase [Source:MGI Symbol;Acc:MGI:97073]	0.31	0.67	-0.06	MPG	1523	386	794	1516	1353	293	969	800	6054	317	2011	3761	3826	13172	5722	2981	2600	2138	1961
Smg8	Smg8	smg-8 homolog, nonsense mediated mRNA decay factor (C. elegans) [Source:MGI Symbol;Acc:MGI:1921383]	0.31	0.1	0.51	SMG8	1342	1247	2135	2672	1917	1381	1831	2270	3778	2446	2041	2932	3786	0	1932	1968	200	2378	1586
Mgat1	Mgat1	mannoside acetylglucosaminyltransferase 1 [Source:MGI Symbol;Acc:MGI:96973]	0.31	0.73	-0.12	MGAT1	7743	3604	7686	10756	629	3864	2800	3146	8595	3002	6471	1991	2726	25831	6284	14507	3381	5481	9576
Itch	Itch	itchy, E3 ubiquitin protein ligase [Source:MGI Symbol;Acc:MGI:1202301]	0.31	0.37	0.24	ITCH	4205	2916	4924	5365	2965	2633	5419	6710	1383	44324	10232	1709	2824	2068	5525	16386	1997	6655	7637
Cln6	Cln6	ceroid-lipofuscinosis, neuronal 6 [Source:MGI Symbol;Acc:MGI:2159324]	0.31	0.2	0.41	CLN6	1533	84	1448	1028	2610	832	515	5474	10079	745	851	2065	2734	6934	4143	4379	5977	5456	3842
Pcif1	Pcif1	PDX1 C-terminal inhibiting factor 1 [Source:MGI Symbol;Acc:MGI:2443858]	0.31	0.16	0.45	PCIF1	1505	954	5257	7409	2097	1887	4131	4269	5116	1488	3950	1526	1291	3496	2973	3146	1544	2736	4134
Cant1	Cant1	calcium activated nucleotidase 1 [Source:MGI Symbol;Acc:MGI:1923275]	0.31	0.33	0.28	CANT1	2280	1359	3386	3801	2744	1438	2497	3623	11443	3152	3597	2714	3112	3175	14822	10623	1319	8758	5451
Prkch	Prkch	protein kinase C, eta [Source:MGI Symbol;Acc:MGI:97600]	0.31	0.14	0.47	PRKCH	690	156	7692	4286	176	1485	771	8238	1312	2832	63	143	14	619	1297	628	115	281	1540
Slc30a5	Slc30a5	solute carrier family 30 (zinc transporter), member 5 [Source:MGI Symbol;Acc:MGI:1916298]	0.31	0.88	-0.26	SLC30A5	8174	3585	5849	8417	1485	2460	3935	10327	1227	7028	5206	3052	3288	6868	5748	4996	1169	7513	5959
Brip1	Brip1	BRCA1 interacting protein C-terminal helicase 1 [Source:MGI Symbol;Acc:MGI:2442836]	0.31	0.24	0.37	BRIP1	165	89	180	625	502	97	20	2880	4229	3541	759	1939	3746	444	1635	6050	449	3955	1696
Myd88	Myd88	myeloid differentiation primary response gene 88 [Source:MGI Symbol;Acc:MGI:108005]	0.31	0.44	0.17	MYD88	1126	831	2419	3187	614	756	278	3514	4917	785	1561	242	3	3858	6307	5496	674	3761	2831
Pdcd2	Pdcd2	programmed cell death 2 [Source:MGI Symbol;Acc:MGI:104643]	0.31	0.9	-0.29	PDCD2	2506	899	928	2652	512	656	996	2399	2695	5840	4339	4376	2324	6988	5809	3480	4819	3231	4463
Aaas	Aaas	achalasia, adrenocortical insufficiency, alacrimia [Source:MGI Symbol;Acc:MGI:2443767]	0.3	0.33	0.28	AAAS	1180	595	1172	4024	1978	865	1190	3186	7267	1308	2084	4539	5546	2983	2741	4629	4580	5890	4916
Hsf1	Hsf1	heat shock factor 1 [Source:MGI Symbol;Acc:MGI:96238]	0.3	0.06	0.55	HSF1	1741	1209	3995	5651	2290	3262	3765	2160	12053	4533	2911	3377	3041	10801	5574	747	2475	4466	6219
Snrpb	Snrpb	small nuclear ribonucleoprotein B [Source:MGI Symbol;Acc:MGI:98342]	0.3	0.66	-0.05	SNRPB	9764	3292	11664	16368	3556	5792	3948	13255	22944	12899	15209	24911	55261	16926	7641	23404	17516	22497	11035
Psmd3	Psmd3	proteasome (prosome, macropain) 26S subunit, non-ATPase, 3 [Source:MGI Symbol;Acc:MGI:98858]	0.3	0.58	0.02	PSMD3	10262	7487	8555	10639	4663	9679	8965	7982	13443	5840	10482	9877	10261	7696	18430	11796	4561	13907	16332
Dtwd2	Dtwd2	DTW domain containing 2 [Source:MGI Symbol;Acc:MGI:1916107]	0.3	0.75	-0.14	DTWD2	186	106	138	268	66	100	106	273	524	1076	171	137	248	5375	1437	709	0	898	378
Sap30	Sap30	sin3 associated polypeptide [Source:MGI Symbol;Acc:MGI:1929129]	0.3	0.89	-0.28	SAP30	7284	171	387	1049	741	439	223	6896	553	517	708	3624	12381	3456	937	1717	892	1169	298
Rhbdd2	Rhbdd2	rhomboid domain containing 2 [Source:MGI Symbol;Acc:MGI:1915612]	0.3	0.02	0.59	RHBDD2	1919	791	1191	673	1212	776	3319	757	10829	1265	1882	5430	4803	2167	6190	3258	866	4180	2539
H1f0	H1f0	H1 histone family, member 0 [Source:MGI Symbol;Acc:MGI:95893]	0.3	0.63	-0.02	H1F0	11746	4417	7184	1992	749	5222	4805	17206	24284	8648	59901	6013	24979	42190	12960	14082	238	9646	53844
Fastkd2	Fastkd2	FAST kinase domains 2 [Source:MGI Symbol;Acc:MGI:1922869]	0.3	0.59	0.01	FASTKD2	5479	1188	976	2114	3319	3368	2115	2693	979	4872	2739	1616	1586	681	2014	3876	870	2853	3981
Dlst	Dlst	dihydrolipoamide S-succinyltransferase (E2 component of 2-oxo-glutarate complex) [Source:MGI Symbol;Acc:MGI:1926170]	0.3	0.13	0.48	DLST	23858	10156	5781	7628	4862	39876	8060	17294	9312	7907	8449	3544	2929	6922	10657	5368	1779	9033	4125
Uqcrfs1	Uqcrfs1	ubiquinol-cytochrome c reductase, Rieske iron-sulfur polypeptide 1 [Source:MGI Symbol;Acc:MGI:1913944]	0.3	0.32	0.29	UQCRFS1	51281	14394	4702	8080	6106	61464	7503	11465	9728	4800	5106	4841	7636	9176	5477	213	2864	13953	7100
Ftl1	Ftl1	ferritin light chain 1 [Source:MGI Symbol;Acc:MGI:95589]	0.3	0.78	-0.18	FTL	29594	21746	12121	20909	453	1824	1239	307291	87196	48172	243895	83612	76452	495666	71392	2046	130915	412463	132102
Gabarapl2	Gabarapl2	gamma-aminobutyric acid (GABA) A receptor-associated protein-like 2 [Source:MGI Symbol;Acc:MGI:1890602]	0.3	0.85	-0.24	GABARAPL2	2893	604	1084	1211	324	676	1528	645	3520	5320	4210	5714	9283	11623	4649	4389	1778	4205	3258
Grpel1	Grpel1	GrpE-like 1, mitochondrial [Source:MGI Symbol;Acc:MGI:1334417]	0.3	0.69	-0.08	GRPEL1	16679	7171	2640	3760	3875	7889	2279	5742	3776	4290	3791	1929	2023	4831	4209	6636	6800	2603	3654
Esyt1	Esyt1	extended synaptotagmin-like protein 1 [Source:MGI Symbol;Acc:MGI:1344426]	0.3	0.3	0.31	ESYT1	1178	1393	15056	33229	307	3948	2579	9575	21520	7390	6878	5618	11434	6783	15507	28964	3394	10366	10437
Pcbp1	Pcbp1	poly(rC) binding protein 1 [Source:MGI Symbol;Acc:MGI:1345635]	0.3	0.49	0.11	PCBP1	13096	11319	17440	26165	6443	10012	10297	17533	35269	8740	22680	3212	5380	54773	38873	16584	10453	17021	30203
Gemin8	Gemin8	gem (nuclear organelle) associated protein 8 [Source:MGI Symbol;Acc:MGI:2384300]	0.3	0.62	-0.02	GEMIN8	291	23	183	182	158	67	256	310	523	1982	666	2381	817	1483	429	349	444	715	298
Ufm1	Ufm1	ubiquitin-fold modifier 1 [Source:MGI Symbol;Acc:MGI:1915140]	0.3	0.91	-0.31	UFM1	3128	1053	924	1263	342	722	861	2885	1777	4990	4130	3213	3185	3543	4616	5908	1613	4466	5058
Metrn	Metrn	meteorin, glial cell differentiation regulator [Source:MGI Symbol;Acc:MGI:1917333]	0.3	-0.04	0.64	METRN	1920	289	790	1599	314	1864	5662	705	9186	0	464	2085	3387	1442	139	4918	305	2266	563
Stx6	Stx6	syntaxin 6 [Source:MGI Symbol;Acc:MGI:1926235]	0.3	0.21	0.39	STX6	1441	260	2429	1962	680	812	2701	3254	3319	12170	2370	2479	2076	1851	4688	3013	577	2654	2978
Dnajc24	Dnajc24	DnaJ (Hsp40) homolog, subfamily C, member 24 [Source:MGI Symbol;Acc:MGI:1919522]	0.3	0.87	-0.27	DNAJC24	1100	365	731	893	661	473	729	794	177	1788	329	1461	1470	531	687	1541	950	1577	612
Fos	Fos	FBJ osteosarcoma oncogene [Source:MGI Symbol;Acc:MGI:95574]	0.3	-0.23	0.84	FOS	327	228	3888	506	66	1368	2471	2140	44686	520	77	1391	126	9285	696	126	409	158	702
Traf2	Traf2	TNF receptor-associated factor 2 [Source:MGI Symbol;Acc:MGI:101835]	0.3	0.5	0.1	TRAF2	1813	815	2307	5553	1097	1162	802	1497	3388	1069	1144	1262	1648	4286	1362	4534	1029	3098	2551
Armc6	Armc6	armadillo repeat containing 6 [Source:MGI Symbol;Acc:MGI:1924063]	0.3	0.2	0.41	ARMC6	1070	407	738	997	242	616	1956	1073	6846	562	1285	1851	3879	2977	2418	3995	3551	1225	3877
Trim16	Trim16	tripartite motif-containing 16 [Source:MGI Symbol;Acc:MGI:2137356]	0.3	-0.02	0.63	TRIM16	386	11	6622	100	14	602	245	620	8233	7936	735	1544	1493	982	8675	515	443	6584	774
Surf4	Surf4	surfeit gene 4 [Source:MGI Symbol;Acc:MGI:98445]	0.3	0.36	0.24	SURF4	9381	10338	7555	6598	6940	6354	2654	21097	26594	15711	30001	7939	10266	12322	16990	36862	10748	25636	29525
Mcm3ap	Mcm3ap	minichromosome maintenance deficient 3 (S. cerevisiae) associated protein [Source:MGI Symbol;Acc:MGI:1930089]	0.3	-0.09	0.69	MCM3AP	1669	2528	5564	8684	2926	3695	7680	3543	10056	5722	3329	4950	5114	3804	7346	2210	2174	6987	5194
Akt1	Akt1	thymoma viral proto-oncogene 1 [Source:MGI Symbol;Acc:MGI:87986]	0.3	-0.09	0.7	AKT1	5582	3674	15326	12794	2385	18200	10635	19237	37496	6284	8160	6206	5915	16313	12771	18420	13024	11723	7146
Pop5	Pop5	processing of precursor 5, ribonuclease P/MRP family (S. cerevisiae) [Source:MGI Symbol;Acc:MGI:2151221]	0.3	0.92	-0.31	POP5	8489	1557	1508	2959	353	1105	2347	1902	1976	458	599	3636	5626	3243	1063	1398	2415	2761	2418
Tpmt	Tpmt	thiopurine methyltransferase [Source:MGI Symbol;Acc:MGI:98812]	0.3	0.73	-0.13	TPMT	7052	2553	152	112	286	220	466	311	740	1495	1933	644	1020	446	4579	602	277	1587	2620
Rsu1	Rsu1	Ras suppressor protein 1 [Source:MGI Symbol;Acc:MGI:103040]	0.3	0.28	0.32	RSU1	2414	1270	7616	5192	449	2500	1504	6205	5037	2493	2348	631	1733	3650	1745	6087	1999	5553	3998
Mast3	Mast3	microtubule associated serine/threonine kinase 3 [Source:MGI Symbol;Acc:MGI:2683541]	0.3	-0.11	0.71	MAST3	489	709	2482	9426	537	579	17434	5036	3359	438	686	640	326	1039	1208	1680	417	577	575
Tox4	Tox4	TOX high mobility group box family member 4 [Source:MGI Symbol;Acc:MGI:1915389]	0.3	-0.04	0.64	TOX4	2764	1943	3930	5609	5348	2766	4719	6899	8470	6055	7254	2759	2493	1681	7235	2513	3093	4971	6517
Polh	Polh	polymerase (DNA directed), eta (RAD 30 related) [Source:MGI Symbol;Acc:MGI:1891457]	0.3	0.22	0.38	POLH	515	443	1174	2620	1088	849	590	3405	1561	3400	1600	824	1231	942	1299	2818	401	1056	647
Fastkd5	Fastkd5	FAST kinase domains 5 [Source:MGI Symbol;Acc:MGI:2139469]	0.3	0.77	-0.17	FASTKD5	1801	1184	784	1467	451	1175	998	1747	1255	2462	2867	1802	2380	1246	2064	3468	551	3930	3697
Gtpbp3	Gtpbp3	GTP binding protein 3 [Source:MGI Symbol;Acc:MGI:1917609]	0.3	0.52	0.08	GTPBP3	1219	496	1233	1871	249	829	1424	1428	2627	449	1121	1741	1919	1462	1682	3282	1008	842	2135
Atg3	Atg3	autophagy related 3 [Source:MGI Symbol;Acc:MGI:1915091]	0.3	0.6	0	ATG3	4978	4799	4788	5302	1997	2034	3738	6273	2644	7069	1485	1740	2357	4525	3534	5543	4629	3761	4870
Blmh	Blmh	bleomycin hydrolase [Source:MGI Symbol;Acc:MGI:1345186]	0.3	0.9	-0.3	BLMH	7619	2169	3419	4543	1109	2460	4056	8892	1069	5473	3841	3994	3413	2647	2632	2457	3668	4894	4136
Triobp	Triobp	TRIO and F-actin binding protein [Source:MGI Symbol;Acc:MGI:1349410]	0.3	0.29	0.31	TRIOBP	1780	1091	4885	5118	1366	2110	1581	1196	2345	2710	1092	479	1046	1535	1706	3526	516	4573	318
Gigyf1	Gigyf1	GRB10 interacting GYF protein 1 [Source:MGI Symbol;Acc:MGI:1888677]	0.3	-0.07	0.67	GIGYF1	707	781	2818	5690	939	2154	6039	1316	9783	2227	2631	3559	4001	4776	4213	5108	1763	3578	3209
Hs1bp3	Hs1bp3	HCLS1 binding protein 3 [Source:MGI Symbol;Acc:MGI:1913224]	0.3	0.26	0.33	HS1BP3	628	355	867	545	88	716	605	2097	3693	716	2681	1404	1516	2696	2778	1632	554	2450	3172
Ncbp2	Ncbp2	nuclear cap binding protein subunit 2 [Source:MGI Symbol;Acc:MGI:1915342]	0.3	0.52	0.08	NCBP2	2161	781	1765	1973	2265	1105	1687	3966	3778	18461	8660	9120	7542	7268	6245	7589	4134	4665	7204
Cpne3	Cpne3	copine III [Source:MGI Symbol;Acc:MGI:1917818]	0.3	0.24	0.36	CPNE3	1867	1889	3795	1674	378	1391	941	8874	7138	35947	4479	5520	4792	2382	11292	10380	242	11565	6384
Spata2	Spata2	spermatogenesis associated 2 [Source:MGI Symbol;Acc:MGI:2146885]	0.3	-0.1	0.7	SPATA2	1069	549	1401	2185	809	1281	4085	1733	4970	1020	1390	421	337	729	848	2387	272	857	3117
Oas1a	Oas1a	2'-5' oligoadenylate synthetase 1A [Source:MGI Symbol;Acc:MGI:2180860]	0.3	0.45	0.15	OAS1	254	118	472	1287	3	233	46	828	1790	2371	678	335	12	1303	4026	708	178	5088	2233
Sptlc2	Sptlc2	serine palmitoyltransferase, long chain base subunit 2 [Source:MGI Symbol;Acc:MGI:108074]	0.3	0.41	0.18	SPTLC2	5169	1021	11151	5432	1734	1571	2224	6017	4902	11107	3012	2747	1978	1340	12227	9625	577	6308	4766
Wdr24	Wdr24	WD repeat domain 24 [Source:MGI Symbol;Acc:MGI:2446285]	0.3	0.5	0.1	WDR24	2582	1028	1609	3117	2926	1308	2104	1278	1761	209	314	776	924	1618	2086	1373	289	888	1161
6430548M08Rik	6430548M08Rik	RIKEN cDNA 6430548M08 gene [Source:MGI Symbol;Acc:MGI:2443793]	0.3	-0.32	0.92	KIAA0513	199	200	3192	606	756	679	11496	3946	2560	2092	634	59	197	45	659	479	117	592	1005
Dpf2	Dpf2	D4, zinc and double PHD fingers family 2 [Source:MGI Symbol;Acc:MGI:109529]	0.3	0.09	0.51	DPF2	2103	1275	4664	5724	2711	3408	3789	4454	7135	3152	2326	1525	2327	4038	4291	4964	2991	3251	6130
Dhx34	Dhx34	DEAH (Asp-Glu-Ala-His) box polypeptide 34 [Source:MGI Symbol;Acc:MGI:1918973]	0.3	0.08	0.51	DHX34	707	530	1802	4141	2727	1072	1524	3114	5526	902	707	2127	1341	1876	1466	3448	1069	2685	3903
Katnbl1	Katnbl1	katanin p80 subunit B like 1 [Source:MGI Symbol;Acc:MGI:1919675]	0.3	0.75	-0.16	KATNBL1	892	278	760	660	244	353	667	2325	247	2416	1263	2545	3107	0	1360	1028	779	3981	786
Eif3h	Eif3h	eukaryotic translation initiation factor 3, subunit H [Source:MGI Symbol;Acc:MGI:1915385]	0.3	0.89	-0.3	EIF3H	21437	5744	10764	22380	11349	9603	7104	44008	12333	43065	18008	39904	34135	66640	23840	13370	31824	14382	21026
Myl12b	Myl12b	myosin, light chain 12B, regulatory [Source:MGI Symbol;Acc:MGI:107494]	0.3	0.4	0.2	MYL12B	11115	2931	26904	21782	2092	3249	11348	16994	22350	23218	18334	12808	22310	22798	25889	14919	11109	18230	29447
Orai2	Orai2	ORAI calcium release-activated calcium modulator 2 [Source:MGI Symbol;Acc:MGI:2443195]	0.3	0.04	0.55	ORAI2	11	0	115	290	41	13	265	1955	4497	1930	635	1586	1845	741	1780	3236	2261	4338	1153
1110065P20Rik	1110065P20Rik	RIKEN cDNA 1110065P20 gene [Source:MGI Symbol;Acc:MGI:1916170]	0.3	0.23	0.37	C1orf122	1477	401	391	312	1917	300	693	513	4930	765	494	3466	4639	1287	1295	2919	307	1388	1210
Triap1	Triap1	TP53 regulated inhibitor of apoptosis 1 [Source:MGI Symbol;Acc:MGI:1916326]	0.3	0.95	-0.36	TRIAP1	1274	399	692	766	178	479	311	1829	1242	1932	2945	2953	4335	2634	1663	1540	1616	3460	1834
Nr1h2	Nr1h2	nuclear receptor subfamily 1, group H, member 2 [Source:MGI Symbol;Acc:MGI:1352463]	0.3	0.51	0.09	NR1H2	4250	2085	6361	7688	2522	2966	3537	3053	6063	997	795	3066	3358	7963	3281	5400	3191	4797	2080
Rogdi	Rogdi	rogdi homolog (Drosophila) [Source:MGI Symbol;Acc:MGI:1913299]	0.3	0.43	0.17	ROGDI	5548	1009	2145	7260	5460	1025	6662	1795	3902	494	932	2532	1656	4293	1221	1361	3764	873	676
Nup85	Nup85	nucleoporin 85 [Source:MGI Symbol;Acc:MGI:3046173]	0.3	0.37	0.22	NUP85	2501	1165	3251	7267	2922	1691	3131	4015	6043	4430	2548	4341	6840	3926	2222	5743	5020	6711	4795
Rpf2	Rpf2	ribosome production factor 2 homolog (S. cerevisiae) [Source:MGI Symbol;Acc:MGI:1914489]	0.3	0.67	-0.08	RPF2	2121	639	661	2375	1960	632	941	4780	892	5238	2735	2511	2511	0	2253	1001	5507	2919	3394
Bnip1	Bnip1	BCL2/adenovirus E1B interacting protein 1 [Source:MGI Symbol;Acc:MGI:109328]	0.3	0.56	0.03	BNIP1	1667	756	678	1744	1575	1315	954	1922	1433	605	633	1164	1640	1245	908	1243	507	908	1603
Snx5	Snx5	sorting nexin 5 [Source:MGI Symbol;Acc:MGI:1916428]	0.3	0.58	0.01	SNX5	10259	3066	6399	27033	2204	4736	6053	36857	6422	11349	68683	2866	5008	5025	14397	7502	4291	15770	16425
Uba52	Uba52	ubiquitin A-52 residue ribosomal protein fusion product 1 [Source:MGI Symbol;Acc:MGI:98887]	0.3	0.6	0	UBA52	1872	931	723	2300	1868	1115	779	47848	51422	17197	16353	32488	27323	32538	20442	24782	137948	13744	12577
Fntb	Fntb	farnesyltransferase, CAAX box, beta [Source:MGI Symbol;Acc:MGI:1861305]	0.3	-0.18	0.77	FNTB	390	152	1049	1173	585	772	1782	1225	2459	581	1045	52	89	866	87	1013	703	1337	121
Armc7	Armc7	armadillo repeat containing 7 [Source:MGI Symbol;Acc:MGI:2679719]	0.3	0.39	0.2	ARMC7	155	42	254	909	108	37	243	412	2114	249	482	478	833	1153	2357	1470	310	1516	1883
Acaa1a	Acaa1a	acetyl-Coenzyme A acyltransferase 1A [Source:MGI Symbol;Acc:MGI:2148491]	0.3	0.54	0.05	ACAA1	10943	10617	5700	4883	459	3601	3244	7169	5582	768	7202	1624	1438	2636	10664	2738	2601	2450	6231
4931414P19Rik	4931414P19Rik	RIKEN cDNA 4931414P19 gene [Source:MGI Symbol;Acc:MGI:1921609]	0.3	0.52	0.07	C14orf93	413	260	600	655	180	363	258	657	736	785	1225	806	1006	983	546	476	616	393	448
Ppm1d	Ppm1d	protein phosphatase 1D magnesium-dependent, delta isoform [Source:MGI Symbol;Acc:MGI:1858214]	0.3	-0.27	0.86	PPM1D	916	340	1712	2713	28404	776	1848	2536	10456	909	1803	1269	2318	575	1269	1035	333	1557	1756
Srsf9	Srsf9	serine/arginine-rich splicing factor 9 [Source:MGI Symbol;Acc:MGI:104896]	0.29	0.38	0.21	SRSF9	2474	1521	4097	7604	2400	1062	3273	6879	19353	7706	7462	10054	25030	0	18521	10653	10969	12922	14429
Tmem42	Tmem42	transmembrane protein 42 [Source:MGI Symbol;Acc:MGI:1277176]	0.29	0.89	-0.3	TMEM42	1434	281	804	556	225	433	402	255	256	419	563	1278	276	3443	780	742	329	709	72
Pex26	Pex26	peroxisomal biogenesis factor 26 [Source:MGI Symbol;Acc:MGI:1921293]	0.29	0.2	0.39	PEX26	585	715	430	379	219	283	576	933	4300	3483	2627	2088	2454	1371	4343	5209	1197	2720	3082
Eif2b1	Eif2b1	eukaryotic translation initiation factor 2B, subunit 1 (alpha) [Source:MGI Symbol;Acc:MGI:2384802]	0.29	0.96	-0.37	EIF2B1	2428	1410	1458	2068	1527	1465	1256	2957	3163	2436	2217	7818	9651	4977	3641	4249	2302	5369	4937
Tm7sf3	Tm7sf3	transmembrane 7 superfamily member 3 [Source:MGI Symbol;Acc:MGI:1914873]	0.29	0.78	-0.19	TM7SF3	8590	4402	3542	2665	975	1588	2906	4765	3335	4254	6885	2893	3904	4040	4916	5533	4484	10100	7857
Abhd14b	Abhd14b	abhydrolase domain containing 14b [Source:MGI Symbol;Acc:MGI:1923741]	0.29	0.76	-0.17	ABHD14B	16128	5691	1587	556	327	423	815	235	2421	644	4559	1450	854	9849	2192	2351	2083	1485	2166
Prpf31	Prpf31	PRP31 pre-mRNA processing factor 31 homolog (yeast) [Source:MGI Symbol;Acc:MGI:1916238]	0.29	0.38	0.21	PRPF31	1908	1002	2378	5309	2032	1395	2378	5537	6772	2141	1933	3985	5203	3227	4935	4989	0	7273	7196
Ppp1r8	Ppp1r8	protein phosphatase 1, regulatory (inhibitor) subunit 8 [Source:MGI Symbol;Acc:MGI:2140494]	0.29	0.53	0.05	PPP1R8	1926	488	1929	3338	1134	1175	2124	3863	1805	7533	2921	2867	4273	2957	3415	4563	1670	3328	2640
Alyref	Alyref	Aly/REF export factor [Source:MGI Symbol;Acc:MGI:1341044]	0.29	0.47	0.12	ALYREF	2041	635	2509	6217	1853	1258	1460	4743	16838	1579	4198	11190	30562	0	6162	1816	8818	5976	13727
Idh2	Idh2	isocitrate dehydrogenase 2 (NADP+), mitochondrial [Source:MGI Symbol;Acc:MGI:96414]	0.29	0.02	0.57	IDH2	48697	7814	11074	5687	587	129183	2729	18951	26711	1229	10845	9566	13942	13059	9091	2367	6764	3629	748
Psmd13	Psmd13	proteasome (prosome, macropain) 26S subunit, non-ATPase, 13 [Source:MGI Symbol;Acc:MGI:1345192]	0.29	0.99	-0.4	PSMD13	13555	5083	6865	9510	6487	5199	5748	8167	4928	8227	5986	7544	9062	6710	16357	14660	5380	8493	11127
Scamp2	Scamp2	secretory carrier membrane protein 2 [Source:MGI Symbol;Acc:MGI:1346518]	0.29	0.1	0.49	SCAMP2	3583	956	3539	5508	9908	1727	1197	7840	14626	1484	4119	1991	2995	10139	6539	6612	6453	5389	6938
Gtf3c5	Gtf3c5	general transcription factor IIIC, polypeptide 5 [Source:MGI Symbol;Acc:MGI:1917489]	0.29	0.27	0.32	GTF3C5	1133	435	1886	1716	1219	939	1349	2206	9267	3760	3571	3721	5461	3027	5843	7076	10408	4404	4290
Bcl9l	Bcl9l	B cell CLL/lymphoma 9-like [Source:MGI Symbol;Acc:MGI:1933114]	0.29	-0.14	0.72	BCL9L	1066	3577	10839	7455	1175	4736	5503	753	48892	765	1997	140	100	961	8981	18374	496	10728	19322
Tspan4	Tspan4	tetraspanin 4 [Source:MGI Symbol;Acc:MGI:1928097]	0.29	0.83	-0.24	TSPAN4	5135	3237	3074	3193	439	1248	1382	4204	788	75	1971	1490	1885	3401	1115	14251	0	7727	2450
Bre	Bre	brain and reproductive organ-expressed protein [Source:MGI Symbol;Acc:MGI:1333875]	0.29	0.62	-0.03	BRE	2995	1794	3192	3626	2599	2563	2385	6554	2355	2492	2636	2532	1374	6928	1752	1269	0	2144	3177
Hint1	Hint1	histidine triad nucleotide binding protein 1 [Source:MGI Symbol;Acc:MGI:1321133]	0.29	0.87	-0.29	HINT1	45381	10317	7277	10799	6665	8318	7316	20921	11578	11885	16072	23694	36295	29899	6943	13632	10656	17403	9602
1810030O07Rik	1810030O07Rik	RIKEN cDNA 1810030O07 gene [Source:MGI Symbol;Acc:MGI:1916405]	0.29	0.39	0.19	CXorf38	865	238	1521	1988	144	862	1104	3493	804	3705	522	2341	776	607	937	1521	465	1996	465
Slc35a1	Slc35a1	solute carrier family 35 (CMP-sialic acid transporter), member 1 [Source:MGI Symbol;Acc:MGI:1345622]	0.29	0.84	-0.26	SLC35A1	3386	1264	1999	1328	332	979	1179	968	583	1308	1341	3024	2166	9452	588	305	962	505	552
Dennd6a	Dennd6a	DENN/MADD domain containing 6A [Source:MGI Symbol;Acc:MGI:2442980]	0.29	0.42	0.17	DENND6A	1996	1173	3241	2821	715	1281	2129	5986	622	5390	1013	1533	2124	0	2292	1570	764	2215	927
Snx7	Snx7	sorting nexin 7 [Source:MGI Symbol;Acc:MGI:1923811]	0.29	0.82	-0.24	SNX7	11088	1323	2712	411	683	696	1018	2510	529	2374	1239	2817	8012	400	2370	3831	7	2930	1060
Orc4	Orc4	origin recognition complex, subunit 4 [Source:MGI Symbol;Acc:MGI:1347043]	0.29	0.47	0.12	ORC4	5330	1682	3208	3866	1500	2819	6229	3568	356	9413	2777	1692	1491	0	5048	2963	620	2970	2866
Mgat4b	Mgat4b	mannoside acetylglucosaminyltransferase 4, isoenzyme B [Source:MGI Symbol;Acc:MGI:2143974]	0.29	0.47	0.11	MGAT4B	8167	2081	7309	2988	2527	6897	4041	12205	14342	5742	8804	3547	3827	7459	14950	21314	7826	10605	15604
Psmd7	Psmd7	proteasome (prosome, macropain) 26S subunit, non-ATPase, 7 [Source:MGI Symbol;Acc:MGI:1351511]	0.29	0.58	0	PSMD7	7221	4528	5991	6548	5012	7023	6331	9285	7526	11153	10693	5643	10814	8038	11678	4553	4851	10753	15469
Alkbh6	Alkbh6	alkB, alkylation repair homolog 6 (E. coli) [Source:MGI Symbol;Acc:MGI:2142037]	0.29	0.35	0.23	ALKBH6	1451	386	1365	1884	558	962	2248	642	3222	249	363	1344	1003	4768	215	203	1612	357	266
Erlin1	Erlin1	ER lipid raft associated 1 [Source:MGI Symbol;Acc:MGI:2387613]	0.29	0.78	-0.2	ERLIN1	6196	1760	1157	1149	2268	556	908	5262	2755	8357	9713	2097	2730	9191	7107	10137	3294	7926	8120
Acot2	Acot2	acyl-CoA thioesterase 2 [Source:MGI Symbol;Acc:MGI:2159605]	0.29	0.2	0.39	ACOT2	2097	412	1036	816	39	3848	287	317	1943	780	1987	240	1153	1700	1518	341	12	1317	1439
Sdha	Sdha	succinate dehydrogenase complex, subunit A, flavoprotein (Fp) [Source:MGI Symbol;Acc:MGI:1914195]	0.29	-0.25	0.83	SDHA	34792	38805	18442	22741	10739	141342	36598	24802	40873	7177	14544	3882	4467	3135	14003	4111	2964	9079	15743
Endov	Endov	endonuclease V [Source:MGI Symbol;Acc:MGI:2444688]	0.29	0.19	0.39	ENDOV	466	200	731	961	597	236	866	931	1492	454	552	1311	331	0	1012	725	375	1603	751
Aamp	Aamp	angio-associated migratory protein [Source:MGI Symbol;Acc:MGI:107809]	0.29	0.01	0.57	AAMP	14883	8000	9967	12816	31758	7319	9561	6662	15466	5392	10437	10245	9074	5311	7686	9218	3410	5175	8432
Uxt	Uxt	ubiquitously expressed transcript [Source:MGI Symbol;Acc:MGI:1277988]	0.29	0.85	-0.27	UXT	934	316	263	476	81	503	199	795	3517	2420	2256	15710	5402	7222	2923	1695	41886	3302	3391
Uqcr10	Uqcr10	ubiquinol-cytochrome c reductase, complex III subunit X [Source:MGI Symbol;Acc:MGI:1913402]	0.29	0.72	-0.14	UQCR10	35354	5271	3528	4110	3441	16396	4235	4963	7373	2711	3766	6597	8907	0	4178	4895	35503	3685	7138
2310036O22Rik	2310036O22Rik	RIKEN cDNA 2310036O22 gene [Source:MGI Symbol;Acc:MGI:1922833]	0.29	0.64	-0.06	C19orf43	3877	1973	4002	7204	2021	1558	2270	2342	18508	2737	2542	15494	24159	34690	8428	16219	0	5104	11023
Galnt1	Galnt1	UDP-N-acetyl-alpha-D-galactosamine:polypeptide N-acetylgalactosaminyltransferase 1 [Source:MGI Symbol;Acc:MGI:894693]	0.29	0.86	-0.28	GALNT1	13361	3212	7891	10059	2143	8488	3683	6525	865	9616	7159	4657	5115	3134	12856	16162	2168	10978	6297
Fbxo4	Fbxo4	F-box protein 4 [Source:MGI Symbol;Acc:MGI:2146220]	0.29	0.88	-0.3	FBXO4	1869	722	1542	1449	463	636	455	1084	188	654	208	59	279	2359	768	697	1137	842	384
Polr2c	Polr2c	polymerase (RNA) II (DNA directed) polypeptide C [Source:MGI Symbol;Acc:MGI:109299]	0.29	0.73	-0.15	POLR2C	1385	279	711	835	510	879	952	1941	4828	6297	8142	7782	12914	3713	5210	5797	2337	9085	8680
Ddx56	Ddx56	DEAD (Asp-Glu-Ala-Asp) box polypeptide 56 [Source:MGI Symbol;Acc:MGI:1277172]	0.29	0.5	0.08	DDX56	3160	2020	2544	4746	3282	1751	3036	3495	8991	2632	3090	7934	8820	2976	5618	6348	5728	6625	10021
Tonsl	Tonsl	tonsoku-like, DNA repair protein [Source:MGI Symbol;Acc:MGI:1919999]	0.29	0.11	0.47	TONSL	72	86	423	2313	1139	60	837	658	8275	415	1013	1070	2566	0	4601	5410	1323	2164	5367
Rac1	Rac1	RAS-related C3 botulinum substrate 1 [Source:MGI Symbol;Acc:MGI:97845]	0.29	0.22	0.36	RAC1	6909	4147	16627	12435	1385	7010	10076	26568	17901	29002	13613	12840	19624	17946	14569	15499	3014	25222	17554
Ssr3	Ssr3	signal sequence receptor, gamma [Source:MGI Symbol;Acc:MGI:1914687]	0.29	0.68	-0.1	SSR3	8625	6193	5614	4316	1159	4557	2910	37434	4752	21984	15263	4589	6665	4045	11459	36397	8604	16536	17831
Emc7	Emc7	ER membrane protein complex subunit 7 [Source:MGI Symbol;Acc:MGI:1920274]	0.29	0.82	-0.24	EMC7	10385	3710	4781	3736	3414	3435	5013	4343	2941	2979	4930	6410	5437	0	4146	3384	5641	6951	4682
Api5	Api5	apoptosis inhibitor 5 [Source:MGI Symbol;Acc:MGI:1888993]	0.29	0.51	0.07	API5	3267	2019	3576	4385	2697	2144	3546	21306	2528	19059	4095	3935	5029	4238	13398	4656	1876	15709	8571
Vac14	Vac14	Vac14 homolog (S. cerevisiae) [Source:MGI Symbol;Acc:MGI:2157980]	0.29	0.27	0.31	VAC14	1788	1815	2792	5391	975	2180	2860	6571	5886	1455	1624	1032	1929	4046	3547	5296	2505	3680	4879
Suclg2	Suclg2	succinate-Coenzyme A ligase, GDP-forming, beta subunit [Source:MGI Symbol;Acc:MGI:1306824]	0.29	0.6	-0.02	SUCLG2	10259	5674	1039	1157	395	4500	433	6283	1255	4411	6046	865	3171	1923	4512	1192	1179	6553	3371
Ap5m1	Ap5m1	adaptor-related protein complex 5, mu 1 subunit [Source:MGI Symbol;Acc:MGI:1921635]	0.29	0.85	-0.27	AP5M1	2421	603	1029	1499	466	742	1566	1582	495	3034	1109	2497	2775	0	3320	2610	1839	4006	1892
Sf3b2	Sf3b2	splicing factor 3b, subunit 2 [Source:MGI Symbol;Acc:MGI:2441856]	0.29	-0.04	0.62	SF3B2	7122	7171	21723	32536	16744	13870	22413	26690	35917	17146	18109	16098	16829	11598	12610	28644	13044	16597	27881
Polr2i	Polr2i	polymerase (RNA) II (DNA directed) polypeptide I [Source:MGI Symbol;Acc:MGI:1917170]	0.29	0.65	-0.07	POLR2I	3441	1391	1356	1666	2827	1125	874	1159	5216	548	696	4589	6407	1583	1548	818	15570	2970	2415
Prps1l3	Prps1l3	phosphoribosyl pyrophosphate synthetase 1-like 3 [Source:MGI Symbol;Acc:MGI:3779453]	0.29	0.77	-0.19	PRPS1	2992	1941	1773	3273	2324	1135	1049	7234	1227	3623	3771	2094	3176	3457	926	3345	3664	7941	2880
Mrpl37	Mrpl37	mitochondrial ribosomal protein L37 [Source:MGI Symbol;Acc:MGI:1926268]	0.29	0.52	0.06	MRPL37	7376	2843	2717	4273	4353	6903	3394	2750	10180	6376	5888	5531	7074	14581	7563	10880	7059	4823	7704
Hint2	Hint2	histidine triad nucleotide binding protein 2 [Source:MGI Symbol;Acc:MGI:1916167]	0.29	0.74	-0.16	HINT2	12241	4290	1427	1246	331	3595	885	533	2585	916	884	3969	3268	3972	1071	1373	1924	2664	2190
Pmf1	Pmf1	polyamine-modulated factor 1 [Source:MGI Symbol;Acc:MGI:1914287]	0.29	0.5	0.08	PMF1	942	675	462	2765	592	632	232	5884	3851	2038	2060	1620	3147	6157	622	1250	5888	1153	1294
Tspo	Tspo	translocator protein [Source:MGI Symbol;Acc:MGI:88222]	0.29	0.89	-0.32	TSPO	12537	2920	8901	7420	280	1551	188	3815	537	1700	105	4406	4975	59093	3280	15047	14587	3078	1193
Pxn	Pxn	paxillin [Source:MGI Symbol;Acc:MGI:108295]	0.29	0.13	0.45	PXN	3048	1593	9491	4900	3960	2154	2683	10336	21204	6392	2775	386	808	4172	15453	18660	251	13147	15177
Itpk1	Itpk1	inositol 1,3,4-triphosphate 5/6 kinase [Source:MGI Symbol;Acc:MGI:2446159]	0.29	-0.27	0.85	ITPK1	866	977	1584	1770	1832	576	3553	1993	34487	3493	3208	1258	1024	6156	7170	6469	0	4690	5436
Polr3e	Polr3e	polymerase (RNA) III (DNA directed) polypeptide E [Source:MGI Symbol;Acc:MGI:1349452]	0.29	0.68	-0.11	POLR3E	4122	1220	2047	4112	3606	1009	2714	3180	2716	3214	7414	3562	2912	2449	3604	3182	2928	3486	4541
Pars2	Pars2	prolyl-tRNA synthetase (mitochondrial)(putative) [Source:MGI Symbol;Acc:MGI:2386296]	0.29	0.58	-0.01	PARS2	403	141	278	675	81	296	393	689	467	886	545	905	558	385	904	513	397	378	416
Tomm5	Tomm5	translocase of outer mitochondrial membrane 5 homolog (yeast) [Source:MGI Symbol;Acc:MGI:1915762]	0.29	0.76	-0.19	TOMM5	3884	502	796	1612	146	2510	782	1246	3249	6415	3573	9557	13225	11711	87	232	10281	270	286
Shoc2	Shoc2	soc-2 (suppressor of clear) homolog (C. elegans) [Source:MGI Symbol;Acc:MGI:1927197]	0.29	0.62	-0.04	SHOC2	5391	2136	4298	3111	1895	2796	4639	3666	1098	7743	2353	2195	2748	3274	3597	4655	2302	5053	3218
Prmt3	Prmt3	protein arginine N-methyltransferase 3 [Source:MGI Symbol;Acc:MGI:1919224]	0.29	0.47	0.1	PRMT3	1374	682	973	3120	344	952	1709	3617	567	7118	1156	1663	2017	1189	2435	2370	712	3843	2718
Ndrg1	Ndrg1	N-myc downstream regulated gene 1 [Source:MGI Symbol;Acc:MGI:1341799]	0.29	0.85	-0.27	NDRG1	133736	899	1789	3678	587	1997	6031	71782	1695	10868	40428	1885	79	44990	46401	18674	9913	2179	3989
Sars	Sars	seryl-aminoacyl-tRNA synthetase [Source:MGI Symbol;Acc:MGI:102809]	0.29	0.43	0.14	SARS	11600	4172	8203	13190	2553	5236	16360	47272	8626	19829	12473	5323	4748	11785	9128	23440	2818	6563	9608
Nr1h3	Nr1h3	nuclear receptor subfamily 1, group H, member 3 [Source:MGI Symbol;Acc:MGI:1352462]	0.29	0.71	-0.14	NR1H3	9016	7496	4552	5363	932	1648	397	219	840	664	1985	298	277	3077	1045	327	263	704	2964
Hltf	Hltf	helicase-like transcription factor [Source:MGI Symbol;Acc:MGI:1196437]	0.29	0.41	0.17	HLTF	1882	701	3002	4141	473	1541	2526	6000	1624	15034	3930	5770	4106	1102	33	7651	555	8467	4035
Srebf1	Srebf1	sterol regulatory element binding transcription factor 1 [Source:MGI Symbol;Acc:MGI:107606]	0.29	-0.12	0.7	SREBF1	2774	13115	12475	10059	1088	3964	5898	7243	37838	2129	2277	981	889	8376	18860	6781	2658	16470	7993
Prpf6	Prpf6	PRP6 pre-mRNA splicing factor 6 homolog (yeast) [Source:MGI Symbol;Acc:MGI:1922946]	0.29	-0.13	0.7	PRPF6	3386	8280	7156	10570	4606	4607	7090	5786	29886	7170	13139	7648	6376	6632	10544	17542	2338	5461	14247
Slc46a1	Slc46a1	solute carrier family 46, member 1 [Source:MGI Symbol;Acc:MGI:1098733]	0.29	0.53	0.05	SLC46A1	4574	3473	510	260	293	263	1009	189	2984	2622	2689	890	523	294	1117	174	47	4552	14619
Vps72	Vps72	vacuolar protein sorting 72 (yeast) [Source:MGI Symbol;Acc:MGI:1202305]	0.29	0.48	0.09	VPS72	2507	986	3535	4591	2146	1754	2215	4949	8856	2698	1637	6429	9695	10706	3276	3732	6431	2878	3799
Uros	Uros	uroporphyrinogen III synthase [Source:MGI Symbol;Acc:MGI:98917]	0.29	0.83	-0.26	UROS	3600	787	620	1841	615	1901	1283	521	2805	1671	599	3683	3849	3600	2726	1841	3741	3328	2620
Rfxank	Rfxank	regulatory factor X-associated ankyrin-containing protein [Source:MGI Symbol;Acc:MGI:1333865]	0.29	0.41	0.16	RFXANK	978	760	992	1992	722	1188	784	462	5221	1137	1092	2657	3764	5526	2591	2344	4580	1189	1756
Laptm4a	Laptm4a	lysosomal-associated protein transmembrane 4A [Source:MGI Symbol;Acc:MGI:108017]	0.29	0.44	0.13	LAPTM4A	34964	11245	42782	17508	19611	26901	12145	14589	10106	10201	22057	6848	6261	2881	11179	15929	2346	11937	14094
Pafah2	Pafah2	platelet-activating factor acetylhydrolase 2 [Source:MGI Symbol;Acc:MGI:2140321]	0.29	0.32	0.26	PAFAH2	4373	4824	1421	206	1493	662	380	800	1128	1239	920	713	568	482	1442	917	464	1281	1678
Tm9sf3	Tm9sf3	transmembrane 9 superfamily member 3 [Source:MGI Symbol;Acc:MGI:1914262]	0.29	0.54	0.04	TM9SF3	13473	9646	17524	14336	5468	7666	11282	30571	3830	43114	19682	9053	8861	5261	28313	26593	2718	29933	15717
Micu1	Micu1	mitochondrial calcium uptake 1 [Source:MGI Symbol;Acc:MGI:2384909]	0.29	0.44	0.13	MICU1	4869	1836	6064	4759	1346	1252	5925	7491	3243	4761	5430	2696	4447	0	2155	3536	2953	8921	5015
Spcs3	Spcs3	signal peptidase complex subunit 3 homolog (S. cerevisiae) [Source:MGI Symbol;Acc:MGI:1923937]	0.29	0.7	-0.13	SPCS3	2052	1331	1452	2490	820	1488	1744	26866	2266	11547	8398	5267	4959	3249	10280	13760	3027	9794	3816
Tbl3	Tbl3	transducin (beta)-like 3 [Source:MGI Symbol;Acc:MGI:2384863]	0.29	0.35	0.22	TBL3	3261	1779	2667	5183	4679	2170	2723	3728	5325	785	2106	2888	2792	1401	4115	5044	1946	2930	4587
Rap2c	Rap2c	RAP2C, member of RAS oncogene family [Source:MGI Symbol;Acc:MGI:1919315]	0.29	0.13	0.44	RAP2C	663	948	1307	2079	256	1285	1095	5450	4302	5526	2348	665	1455	2305	2799	6346	558	5053	2184
Tsku	Tsku	tsukushi [Source:MGI Symbol;Acc:MGI:2443855]	0.29	-0.24	0.81	TSKU	499	6373	926	389	229	200	84	352	20529	778	1921	1018	1060	75	6756	2892	39	5680	2036
C1d	C1d	C1D nuclear receptor co-repressor [Source:MGI Symbol;Acc:MGI:1927354]	0.28	0.88	-0.31	C1D	5982	1751	1646	2246	459	1814	1937	3730	386	2174	2430	2118	3535	2413	1793	179	1077	1455	956
Gclc	Gclc	glutamate-cysteine ligase, catalytic subunit [Source:MGI Symbol;Acc:MGI:104990]	0.28	0.51	0.06	GCLC	23514	20828	13323	4045	1932	1168	4783	7371	1734	9286	6857	2035	1885	454	4438	1724	1907	26702	4365
Acot8	Acot8	acyl-CoA thioesterase 8 [Source:MGI Symbol;Acc:MGI:2158201]	0.28	0.9	-0.33	ACOT8	3908	1327	1150	1802	1597	646	1188	494	1644	383	1293	2323	1604	3057	1121	1717	2342	959	1207
Rpl8	Rpl8	ribosomal protein L8 [Source:MGI Symbol;Acc:MGI:1350927]	0.28	0.55	0.02	RPL8	46459	17527	41990	141611	18270	20657	14914	133022	256709	76936	63754	172395	141102	443441	111815	50426	322485	69292	94177
Kdm6b	Kdm6b	KDM1 lysine (K)-specific demethylase 6B [Source:MGI Symbol;Acc:MGI:2448492]	0.28	-0.17	0.74	KDM6B	776	1893	9064	5586	2132	3775	4343	1935	7948	301	944	360	272	1386	1813	3574	469	1327	1496
Btf3l4	Btf3l4	basic transcription factor 3-like 4 [Source:MGI Symbol;Acc:MGI:1915312]	0.28	0.32	0.25	BTF3L4	833	289	464	409	854	449	640	1702	1763	12883	4280	2924	2626	2021	4486	1618	1375	3185	3567
Bcl7a	Bcl7a	B cell CLL/lymphoma 7A [Source:MGI Symbol;Acc:MGI:1924295]	0.28	0.36	0.21	BCL7A	1437	205	548	887	39	389	2124	1257	2340	2017	551	2484	3250	1503	1657	2053	478	1684	1057
Nmnat1	Nmnat1	nicotinamide nucleotide adenylyltransferase 1 [Source:MGI Symbol;Acc:MGI:1913704]	0.28	0.29	0.28	NMNAT1	1730	779	274	296	1332	1325	360	410	492	1943	714	371	352	402	898	1013	491	393	196
Eif2s1	Eif2s1	eukaryotic translation initiation factor 2, subunit 1 alpha [Source:MGI Symbol;Acc:MGI:95299]	0.28	0.35	0.22	EIF2S1	6136	2304	2726	6200	8940	2962	2648	17523	6340	15165	5315	4486	5663	2751	9712	13078	3454	10422	6927
Ttc5	Ttc5	tetratricopeptide repeat domain 5 [Source:MGI Symbol;Acc:MGI:2683584]	0.28	0.54	0.03	TTC5	2108	331	1933	3864	842	609	2564	2105	1421	1569	1146	2078	2522	427	1373	1427	954	1955	1283
Txn2	Txn2	thioredoxin 2 [Source:MGI Symbol;Acc:MGI:1929468]	0.28	0.68	-0.12	TXN2	16403	7548	3991	7115	3372	11280	4458	9203	8471	1576	4470	4237	4951	13668	7335	3864	13191	3251	6265
Dkc1	Dkc1	dyskeratosis congenita 1, dyskerin [Source:MGI Symbol;Acc:MGI:1861727]	0.28	0.31	0.26	DKC1	1086	907	1833	6105	339	1534	2104	7214	8690	14102	8267	3524	4177	4470	6618	15772	8772	8401	10286
Map3k8	Map3k8	mitogen-activated protein kinase kinase kinase 8 [Source:MGI Symbol;Acc:MGI:1346878]	0.28	0.36	0.2	MAP3K8	131	34	423	1021	19	166	159	405	1476	2106	716	193	4	1533	245	529	675	6339	835
Psmg1	Psmg1	proteasome (prosome, macropain) assembly chaperone 1 [Source:MGI Symbol;Acc:MGI:1860263]	0.28	0.87	-0.31	PSMG1	3010	1310	935	1940	1612	1341	830	2259	2933	3051	1362	3150	3508	3213	5763	4288	9936	2373	4287
Abcc10	Abcc10	ATP-binding cassette, sub-family C (CFTR/MRP), member 10 [Source:MGI Symbol;Acc:MGI:2386976]	0.28	-0.12	0.68	ABCC10	551	411	798	1205	724	569	1762	155	2842	1272	1226	738	628	915	1797	1855	918	1082	1759
Cpped1	Cpped1	calcineurin-like phosphoesterase domain containing 1 [Source:MGI Symbol;Acc:MGI:2443300]	0.28	0.59	-0.02	CPPED1	4694	2159	1175	547	480	2453	1250	3274	1002	455	10531	524	700	1540	2860	2	669	4211	1418
Nab2	Nab2	Ngfi-A binding protein 2 [Source:MGI Symbol;Acc:MGI:107563]	0.28	0.01	0.56	NAB2	683	450	1968	3141	1227	815	2932	2795	7394	1275	1477	1526	5124	3487	3447	2670	235	944	1814
Usp32	Usp32	ubiquitin specific peptidase 32 [Source:MGI Symbol;Acc:MGI:2144475]	0.28	-0.38	0.94	USP32	4810	2520	5056	4443	20697	3844	17473	2834	29843	6409	3842	2651	2619	2008	2756	1956	2133	5134	2334
Anp32b	Anp32b	acidic (leucine-rich) nuclear phosphoprotein 32 family, member B [Source:MGI Symbol;Acc:MGI:1914878]	0.28	0.33	0.24	ANP32B	2955	2233	7598	22414	3443	3971	3354	26226	24098	5895	18206	1884	4017	25675	12326	16439	21125	13647	15463
Gak	Gak	cyclin G associated kinase [Source:MGI Symbol;Acc:MGI:2442153]	0.28	0.29	0.27	GAK	8012	6723	11657	13670	5236	3152	12474	10916	9762	1122	2587	2466	1690	6427	7452	8565	3091	4420	6976
Ptrhd1	Ptrhd1	peptidyl-tRNA hydrolase domain containing 1 [Source:MGI Symbol;Acc:MGI:1916959]	0.28	0.76	-0.2	PTRHD1	694	255	416	772	461	356	548	546	2295	432	717	7470	3205	0	2086	515	3573	1312	2906
Sfxn5	Sfxn5	sideroflexin 5 [Source:MGI Symbol;Acc:MGI:2137681]	0.28	-0.24	0.81	SFXN5	680	726	271	145	25	143	6547	216	6693	634	1259	228	807	849	978	2111	784	1495	2247
Coa6	Coa6	cytochrome c oxidase assembly factor 6 [Source:MGI Symbol;Acc:MGI:1915142]	0.28	0.86	-0.3	COA6	4034	705	530	751	249	692	614	249	474	1945	1285	1997	2630	0	1437	882	2255	2373	1846
Fbxl18	Fbxl18	F-box and leucine-rich repeat protein 18 [Source:MGI Symbol;Acc:MGI:2444450]	0.28	-0.35	0.92	FBXL18	211	285	529	513	398	463	1910	343	5667	2249	190	938	1102	425	694	1835	216	1337	791
BC003965	BC003965	cDNA sequence BC003965 [Source:MGI Symbol;Acc:MGI:2670966]	0.28	0.83	-0.27	C16orf91	1477	633	704	1266	229	969	757	1229	1567	405	367	2960	2995	6468	672	725	2469	811	757
Tomm7	Tomm7	translocase of outer mitochondrial membrane 7 homolog (yeast) [Source:MGI Symbol;Acc:MGI:1913419]	0.28	0.82	-0.25	TOMM7	9423	2486	3562	5162	6114	3864	2941	6184	5301	16685	3051	28312	21436	17347	3914	685	34321	5471	3224
Rfx5	Rfx5	regulatory factor X, 5 (influences HLA class II expression) [Source:MGI Symbol;Acc:MGI:1858421]	0.28	0.2	0.36	RFX5	409	287	1222	3386	705	416	1641	3634	5131	4450	2715	3944	4967	5648	2983	4135	1898	4420	1990
Rpp14	Rpp14	ribonuclease P 14 subunit [Source:MGI Symbol;Acc:MGI:1914303]	0.28	0.79	-0.23	RPP14	1394	412	725	961	256	815	930	3086	919	1936	1715	1372	1631	783	3226	2818	703	1036	1927
Wdr74	Wdr74	WD repeat domain 74 [Source:MGI Symbol;Acc:MGI:2147427]	0.28	0.68	-0.12	WDR74	2493	1494	1563	3639	1458	962	2003	2351	5223	0	2118	6192	5331	2843	2023	2401	6645	1807	6052
Coq10b	Coq10b	coenzyme Q10 homolog B (S. cerevisiae) [Source:MGI Symbol;Acc:MGI:1915126]	0.28	0.52	0.04	COQ10B	3226	945	1624	874	2312	1877	1106	876	1224	2299	2525	891	1345	1786	2166	2113	293	1945	1759
Pitpnc1	Pitpnc1	phosphatidylinositol transfer protein, cytoplasmic 1 [Source:MGI Symbol;Acc:MGI:1919045]	0.28	-0.17	0.73	PITPNC1	796	331	3524	1173	183	2410	2279	1422	4041	190	714	1144	812	1539	549	411	545	301	26
Paip1	Paip1	polyadenylate binding protein-interacting protein 1 [Source:MGI Symbol;Acc:MGI:2384993]	0.28	0.41	0.16	PAIP1	7646	3438	6767	4653	4229	7413	5891	4166	2731	10492	6217	6744	7963	1760	2695	1362	631	8957	2663
Ndufb9	Ndufb9	NADH dehydrogenase (ubiquinone) 1 beta subcomplex, 9 [Source:MGI Symbol;Acc:MGI:1913468]	0.28	0.53	0.03	NDUFB9	57632	14143	5631	6812	4618	43650	9451	5246	23602	10244	4959	23541	32379	18850	4681	4382	32667	6017	15443
Eif2ak1	Eif2ak1	eukaryotic translation initiation factor 2 alpha kinase 1 [Source:MGI Symbol;Acc:MGI:1353448]	0.28	0.41	0.15	EIF2AK1	4268	3404	3944	6475	3128	2986	5370	4942	13533	16352	24137	7144	6753	5418	27107	10578	4341	15393	20411
Actn4	Actn4	actinin alpha 4 [Source:MGI Symbol;Acc:MGI:1890773]	0.28	0.36	0.2	ACTN4	18731	13374	37763	23911	3812	12675	12812	22302	60471	12178	20730	3129	6460	11826	42235	78647	14669	110744	46576
Psmb1	Psmb1	proteasome (prosome, macropain) subunit, beta type 1 [Source:MGI Symbol;Acc:MGI:104884]	0.28	0.96	-0.4	PSMB1	19485	8156	8001	15585	3970	7433	6993	22359	8444	12444	16269	22456	14388	23033	17661	9782	9188	7885	9478
C1galt1c1	C1galt1c1	C1GALT1-specific chaperone 1 [Source:MGI Symbol;Acc:MGI:1913493]	0.28	0.76	-0.2	C1GALT1C1	4674	1469	2962	1259	124	865	1824	1082	920	2171	1692	1005	1292	1825	2205	4709	960	2674	1355
Hmox1	Hmox1	heme oxygenase (decycling) 1 [Source:MGI Symbol;Acc:MGI:96163]	0.28	0.5	0.07	HMOX1	4270	1085	2280	22622	492	696	303	15176	1719	369	2122	85	55	741	1305	2264	256	6017	2646
Arsk	Arsk	arylsulfatase K [Source:MGI Symbol;Acc:MGI:1924291]	0.28	0.9	-0.34	ARSK	1908	388	1171	950	627	409	744	521	84	713	726	745	549	181	1240	1016	0	863	765
Scyl2	Scyl2	SCY1-like 2 (S. cerevisiae) [Source:MGI Symbol;Acc:MGI:1289172]	0.28	0.61	-0.05	SCYL2	4503	2642	3681	3293	3599	2257	3895	3764	1154	7965	2744	2695	4527	2437	5824	4155	397	11361	4521
Rpl6	Rpl6	ribosomal protein L6 [Source:MGI Symbol;Acc:MGI:108057]	0.28	0.55	0.01	RPL6	5183	2326	4317	15109	1329	2573	2321	74792	61355	72224	67278	171690	140856	32556	27524	1572	19874	45606	41223
Me1	Me1	malic enzyme 1, NADP(+)-dependent, cytosolic [Source:MGI Symbol;Acc:MGI:97043]	0.28	0.63	-0.07	ME1	21330	5516	2547	145	9372	3705	1895	1083	1358	5974	0	1699	918	895	11542	1869	82	15495	8510
Snx9	Snx9	sorting nexin 9 [Source:MGI Symbol;Acc:MGI:1913866]	0.28	0.75	-0.19	SNX9	1492	743	1390	1992	275	865	358	11805	1175	5984	4815	2094	1860	2791	10555	9328	229	3909	3628
Ppp6r1	Ppp6r1	protein phosphatase 6, regulatory subunit 1 [Source:MGI Symbol;Acc:MGI:2442163]	0.28	0.08	0.48	PPP6R1	8468	7858	14260	25843	15034	10944	15888	10075	19173	3041	8664	2311	2965	0	7912	14819	11558	8125	11713
Jkamp	Jkamp	JNK1/MAPK8-associated membrane protein [Source:MGI Symbol;Acc:MGI:1915057]	0.28	0.65	-0.1	JKAMP	3545	901	1789	1575	312	1338	2833	2035	895	3701	2560	3346	3342	0	3033	2813	760	7548	2057
Agfg2	Agfg2	ArfGAP with FG repeats 2 [Source:MGI Symbol;Acc:MGI:2443267]	0.28	0.41	0.15	AGFG2	2025	1711	1123	1564	890	759	2210	3224	2462	997	9410	450	448	496	1101	1308	320	2674	3495
Ccs	Ccs	copper chaperone for superoxide dismutase [Source:MGI Symbol;Acc:MGI:1333783]	0.28	0.39	0.17	CCS	10345	11823	1967	2165	2255	1108	1078	1483	3150	804	1291	2421	2014	2838	1856	1835	1402	1194	2614
Ccdc9	Ccdc9	coiled-coil domain containing 9 [Source:MGI Symbol;Acc:MGI:1921443]	0.28	0.03	0.52	CCDC9	754	867	3471	5105	1743	1358	3392	2262	3073	415	846	857	806	1176	950	2315	629	1460	1771
Dhrs1	Dhrs1	dehydrogenase/reductase (SDR family) member 1 [Source:MGI Symbol;Acc:MGI:1196314]	0.28	0.38	0.18	DHRS1	11150	9506	3750	5516	10449	2486	3928	2645	1960	477	2754	1035	922	1013	1234	2820	632	607	560
Ap1s3	Ap1s3	adaptor-related protein complex AP-1, sigma 3 [Source:MGI Symbol;Acc:MGI:1891304]	0.28	0.58	-0.02	AP1S3	260	27	298	874	0	17	79	1683	673	2585	393	125	328	1260	1231	1083	192	1618	5052
Glyr1	Glyr1	glyoxylate reductase 1 homolog (Arabidopsis) [Source:MGI Symbol;Acc:MGI:1921272]	0.28	0.4	0.15	GLYR1	8927	4279	6626	7734	4770	4064	11379	11038	6451	4309	3776	2335	3608	0	5195	9613	6292	6303	7675
Trim37	Trim37	tripartite motif-containing 37 [Source:MGI Symbol;Acc:MGI:2153072]	0.28	-0.38	0.94	TRIM37	2358	1140	3229	2745	66862	1062	28318	9694	24308	7912	2774	4432	4920	742	3471	3487	500	5650	4001
Hyi	Hyi	hydroxypyruvate isomerase homolog (E. coli) [Source:MGI Symbol;Acc:MGI:1915430]	0.28	0.85	-0.29	HYI	5140	1568	842	952	108	153	691	1388	984	438	130	386	2545	6611	1685	5651	180	240	1499
Cnnm4	Cnnm4	cyclin M4 [Source:MGI Symbol;Acc:MGI:2151060]	0.28	-0.24	0.8	CNNM4	528	203	655	749	1634	499	1040	915	7833	2236	2100	933	808	1334	2695	1436	206	1179	4336
Arrdc1	Arrdc1	arrestin domain containing 1 [Source:MGI Symbol;Acc:MGI:2446136]	0.28	0.47	0.09	ARRDC1	1724	116	4544	7466	207	359	720	1599	10473	798	785	1679	531	22498	6041	3860	3369	1980	2617
H2afx	H2afx	H2A histone family, member X [Source:MGI Symbol;Acc:MGI:102688]	0.28	0.31	0.25	H2AFX	323	321	464	2068	654	123	404	5160	31505	827	1422	6079	11755	34979	6763	23164	4294	5844	17109
Casp6	Casp6	caspase 6 [Source:MGI Symbol;Acc:MGI:1312921]	0.28	0.8	-0.25	CASP6	2487	1114	2388	2189	614	719	258	1628	818	899	458	488	2756	224	2340	1494	1118	1526	1883
Nipsnap1	Nipsnap1	4-nitrophenylphosphatase domain and non-neuronal SNAP25-like protein homolog 1 (C. elegans) [Source:MGI Symbol;Acc:MGI:1278344]	0.28	0.49	0.07	NIPSNAP1	12214	10633	566	1240	168	43	2981	2430	9314	6602	23133	16014	9797	3638	11370	4099	1351	6155	6459
Commd7	Commd7	COMM domain containing 7 [Source:MGI Symbol;Acc:MGI:1914197]	0.28	0.76	-0.21	COMMD7	2060	1032	1723	2791	415	729	1208	1973	3006	2478	2556	1625	2805	4348	2621	7296	2606	3379	6999
Hnrnpf	Hnrnpf	heterogeneous nuclear ribonucleoprotein F [Source:MGI Symbol;Acc:MGI:2138741]	0.28	0.31	0.24	HNRNPF	845	680	1725	4084	1732	679	413	6264	24673	29499	18571	8246	15445	19579	32734	34025	14234	25483	24022
Ppp1r35	Ppp1r35	protein phosphatase 1, regulatory subunit 35 [Source:MGI Symbol;Acc:MGI:1922853]	0.28	0.62	-0.07	PPP1R35	1532	475	1061	2628	1502	250	594	321	3199	657	577	6989	6984	0	1238	692	3819	1005	820
Arf3	Arf3	ADP-ribosylation factor 3 [Source:MGI Symbol;Acc:MGI:99432]	0.28	-0.2	0.76	ARF3	2124	1087	6085	4963	1700	935	20810	12131	37138	12095	5412	3917	5080	7870	11214	20042	8276	18848	16979
Hsd3b7	Hsd3b7	hydroxy-delta-5-steroid dehydrogenase, 3 beta- and steroid delta-isomerase 7 [Source:MGI Symbol;Acc:MGI:2141879]	0.28	-0.26	0.81	HSD3B7	1804	26610	2561	1233	166	1301	905	2246	6384	219	2812	68	286	1274	486	1269	96	464	326
Ccdc107	Ccdc107	coiled-coil domain containing 107 [Source:MGI Symbol;Acc:MGI:1913423]	0.28	0.86	-0.3	CCDC107	28117	2788	1704	2250	461	1258	1369	1518	986	132	702	985	1385	1902	694	726	928	689	1216
Tex264	Tex264	testis expressed gene 264 [Source:MGI Symbol;Acc:MGI:1096570]	0.28	0.8	-0.24	TEX264	9140	4438	4526	3247	3255	2453	3791	2400	2582	1210	1265	2868	2008	10355	3537	2341	2829	2679	1817
Fam96b	Fam96b	family with sequence similarity 96, member B [Source:MGI Symbol;Acc:MGI:1915773]	0.28	0.81	-0.26	FAM96B	3353	903	1545	2181	1649	2347	1000	2290	3984	3466	3379	8153	13363	6588	2955	3857	4324	2975	3452
Rrp7a	Rrp7a	ribosomal RNA processing 7 homolog A (S. cerevisiae) [Source:MGI Symbol;Acc:MGI:1922028]	0.28	0.31	0.24	RRP7A	1621	420	1468	2072	2063	656	1959	5362	5834	4098	2523	976	1298	990	4079	3917	7139	4991	8423
Nprl2	Nprl2	nitrogen permease regulator-like 2 [Source:MGI Symbol;Acc:MGI:1914482]	0.28	0.82	-0.27	NPRL2	3785	1045	1448	2607	2071	1395	2475	1112	1455	795	1196	5770	2846	0	1626	1395	3017	801	1779
Idh1	Idh1	isocitrate dehydrogenase 1 (NADP+), soluble [Source:MGI Symbol;Acc:MGI:96413]	0.28	0.61	-0.06	IDH1	39930	26861	6009	3524	3511	4097	2888	23024	3332	16957	28807	3754	4552	8838	20020	3352	1218	25998	20717
Lss	Lss	lanosterol synthase [Source:MGI Symbol;Acc:MGI:1336155]	0.28	-0.12	0.67	LSS	1254	1979	1671	1045	1187	150	2138	5896	19240	2815	3013	1907	3649	8623	5477	1064	445	10871	9313
Snx11	Snx11	sorting nexin 11 [Source:MGI Symbol;Acc:MGI:1921729]	0.28	0.21	0.34	SNX11	523	253	1042	1789	695	506	1104	617	3456	991	1295	1504	1870	3561	1505	1521	1167	2899	2042
Serbp1	Serbp1	serpine1 mRNA binding protein 1 [Source:MGI Symbol;Acc:MGI:1914120]	0.28	0.24	0.31	SERBP1	9394	8593	16272	37432	11044	16027	12916	68172	15858	58501	36910	11385	12712	6636	31385	6936	18093	20695	15570
Mboat7	Mboat7	membrane bound O-acyltransferase domain containing 7 [Source:MGI Symbol;Acc:MGI:1924832]	0.28	0.01	0.55	MBOAT7	2203	1676	2689	3561	575	1065	6949	2816	29159	1448	1646	1394	1243	6663	10735	22567	0	5486	10515
Csrp1	Csrp1	cysteine and glycine-rich protein 1 [Source:MGI Symbol;Acc:MGI:88549]	0.28	0.12	0.44	CSRP1	4641	274	24652	9529	805	2233	9418	5564	37604	3283	1797	1372	230	9091	10520	44242	2776	15653	5985
Tmem203	Tmem203	transmembrane protein 203 [Source:MGI Symbol;Acc:MGI:2443597]	0.28	0.57	-0.02	TMEM203	828	471	634	937	871	260	601	560	3327	2845	1624	3581	3252	9675	2764	116	781	1648	1846
Rfc5	Rfc5	replication factor C (activator 1) 5 [Source:MGI Symbol;Acc:MGI:1919401]	0.28	0.7	-0.15	RFC5	853	217	354	1577	307	146	448	4137	2839	3060	1039	2312	6262	2032	5208	3980	1617	6747	5122
Ilk	Ilk	integrin linked kinase [Source:MGI Symbol;Acc:MGI:1195267]	0.27	0.73	-0.18	ILK	13209	4349	14553	13594	2863	7423	6613	10145	4218	6226	5585	2879	6935	10036	8038	445	4837	5941	9992
Ift52	Ift52	intraflagellar transport 52 [Source:MGI Symbol;Acc:MGI:2387217]	0.27	0.71	-0.16	IFT52	4179	1315	2090	2509	3387	1528	2032	6173	724	4489	3631	3625	3576	1555	2084	3316	960	1996	1462
Caap1	Caap1	caspase activity and apoptosis inhibitor 1 [Source:MGI Symbol;Acc:MGI:1915020]	0.27	0.45	0.1	CAAP1	460	211	641	900	341	216	561	1286	697	4414	2338	1274	1887	0	3335	2061	725	2562	451
Plekha8	Plekha8	pleckstrin homology domain containing, family A (phosphoinositide binding specific) member 8 [Source:MGI Symbol;Acc:MGI:2681164]	0.27	0.56	-0.01	PLEKHA8	4009	1169	454	206	2368	689	735	1850	404	2400	3173	2311	2914	140	713	263	134	2756	555
Polr2m	Polr2m	polymerase (RNA) II (DNA directed) polypeptide M [Source:MGI Symbol;Acc:MGI:107282]	0.27	0.26	0.29	POLR2M	13271	3788	9297	9408	2502	18570	11251	12682	785	8741	1877	81	117	0	3239	247	562	4068	1912
Tmbim4	Tmbim4	transmembrane BAX inhibitor motif containing 4 [Source:MGI Symbol;Acc:MGI:1915462]	0.27	0.83	-0.28	TMBIM4	31219	3933	3568	3613	5899	4390	2239	2237	1667	3077	1129	2628	3708	7329	2947	1676	3633	903	1459
H2afv	H2afv	H2A histone family, member V [Source:MGI Symbol;Acc:MGI:1924855]	0.27	0.91	-0.37	H2AFV	4739	1230	2848	4829	1237	2160	1217	3675	4767	3733	5770	5053	13832	5434	8643	8213	8784	14117	6895
Cbx4	Cbx4	chromobox 4 [Source:MGI Symbol;Acc:MGI:1195985]	0.27	0.09	0.45	CBX4	584	1064	2245	5002	468	915	3484	1570	8457	553	2013	1215	1271	6561	3706	4082	1839	2996	4079
C1qbp	C1qbp	complement component 1, q subcomponent binding protein [Source:MGI Symbol;Acc:MGI:1194505]	0.27	0.61	-0.06	C1QBP	9212	4919	2703	9627	1531	9007	3394	23698	19669	8202	15465	26388	28866	5086	13638	9767	22493	17659	19281
Farsa	Farsa	phenylalanyl-tRNA synthetase, alpha subunit [Source:MGI Symbol;Acc:MGI:1913840]	0.27	0.29	0.26	FARSA	2233	1450	2325	6237	3439	1767	2740	3557	16516	1413	3341	9485	7977	5629	6160	8014	16176	4027	9177
Kdm2a	Kdm2a	lysine (K)-specific demethylase 2A [Source:MGI Symbol;Acc:MGI:1354736]	0.27	-0.08	0.63	KDM2A	1563	3119	6882	10605	3573	4543	7550	7109	18438	17130	3716	1875	1797	4435	10941	14108	2992	6997	15053
Ccdc94	Ccdc94	coiled-coil domain containing 94 [Source:MGI Symbol;Acc:MGI:1920136]	0.27	0.32	0.22	CCDC94	420	245	901	1324	397	403	530	709	2679	435	684	1393	1585	2213	2144	1656	1089	806	1389
Psmc3	Psmc3	proteasome (prosome, macropain) 26S subunit, ATPase 3 [Source:MGI Symbol;Acc:MGI:1098754]	0.27	-0.06	0.61	PSMC3	20606	8044	10866	14010	50289	15271	10442	9491	27458	6739	6334	7322	15383	5561	9059	18712	9138	10269	12976
Ntmt1	Ntmt1	N-terminal Xaa-Pro-Lys N-methyltransferase 1 [Source:MGI Symbol;Acc:MGI:1913867]	0.27	0.26	0.29	NTMT1	1093	262	739	973	1478	746	914	1482	4201	1002	1876	1374	2464	0	2533	5499	1873	2424	2031
Tdp2	Tdp2	tyrosyl-DNA phosphodiesterase 2 [Source:MGI Symbol;Acc:MGI:1860486]	0.27	0.83	-0.29	TDP2	2247	758	744	2018	1487	752	1082	3127	829	3090	3299	1580	2711	0	4471	3501	2261	3955	4518
Polr1e	Polr1e	polymerase (RNA) I polypeptide E [Source:MGI Symbol;Acc:MGI:1929022]	0.27	0.69	-0.15	POLR1E	1568	327	495	1988	781	1281	603	1643	1403	6036	1656	4774	4121	2979	2504	3501	1862	2833	2721
Ndufs8	Ndufs8	NADH dehydrogenase (ubiquinone) Fe-S protein 8 [Source:MGI Symbol;Acc:MGI:2385079]	0.27	0.64	-0.1	NDUFS8	23425	4547	3355	5830	1461	16400	4502	10374	10652	1223	2375	9869	10415	8942	4696	8143	11150	4547	9532
Acbd4	Acbd4	acyl-Coenzyme A binding domain containing 4 [Source:MGI Symbol;Acc:MGI:1914381]	0.27	0.83	-0.28	ACBD4	7644	1998	1102	1220	166	676	1700	1126	561	310	1567	816	149	2530	2110	701	182	1199	898
Skap2	Skap2	src family associated phosphoprotein 2 [Source:MGI Symbol;Acc:MGI:1889206]	0.27	0.73	-0.18	SKAP2	4367	1241	5160	5568	1541	606	826	9383	828	4482	1999	150	965	4577	4633	3726	1954	5900	3397
Timm13	Timm13	translocase of inner mitochondrial membrane 13 [Source:MGI Symbol;Acc:MGI:1353432]	0.27	0.94	-0.4	TIMM13	10420	3330	2803	4597	1505	2340	2325	3148	2097	1066	1764	4700	5630	4617	2988	4699	16873	2087	5497
Cers5	Cers5	ceramide synthase 5 [Source:MGI Symbol;Acc:MGI:1919199]	0.27	0.55	0	CERS5	3339	95	4200	3316	1543	1817	2802	5562	2361	2309	2109	1835	2131	0	2207	3535	3847	2792	3391
Npm3	Npm3	nucleoplasmin 3 [Source:MGI Symbol;Acc:MGI:894653]	0.27	0.65	-0.1	NPM3	2930	279	602	2412	2902	393	179	3898	3327	3299	2480	4221	6057	2440	2277	2535	4583	1210	4076
5730508B09Rik	5730508B09Rik	RIKEN cDNA 5730508B09 gene [Source:MGI Symbol;Acc:MGI:1917867]	0.27	0.35	0.19	C4orf32	311	65	524	660	570	90	84	1739	831	775	1960	101	130	515	1039	986	197	1271	884
Gabpb1	Gabpb1	GA repeat binding protein, beta 1 [Source:MGI Symbol;Acc:MGI:95611]	0.27	0.41	0.13	GABPB1	1361	367	1522	2490	1880	679	1161	2679	2242	3405	906	1248	3008	1812	2082	2841	1105	3088	3781
Csnk1g3	Csnk1g3	casein kinase 1, gamma 3 [Source:MGI Symbol;Acc:MGI:1917675]	0.27	0.65	-0.1	CSNK1G3	2387	928	1479	2657	588	802	2469	5038	696	5974	2209	2338	2722	1584	3788	5083	385	4001	3016
Rdh13	Rdh13	retinol dehydrogenase 13 (all-trans and 9-cis) [Source:MGI Symbol;Acc:MGI:1918732]	0.27	0.13	0.42	RDH13	1047	426	465	474	127	1428	1062	1747	2065	438	585	759	845	1796	963	788	0	740	1372
Actg1	Actg1	actin, gamma, cytoplasmic 1 [Source:MGI Symbol;Acc:MGI:87906]	0.27	0.26	0.28	ACTG1	944	219	1681	2728	1521	1271	912	6621	306391	123908	160334	52630	65133	412119	168645	249203	137778	242746	80312
Nono	Nono	non-POU-domain-containing, octamer binding protein [Source:MGI Symbol;Acc:MGI:1855692]	0.27	0.29	0.25	NONO	3297	3009	7994	14970	888	3801	6472	21186	38213	34714	31914	33737	50482	7397	33840	8502	33718	34200	35992
Chchd1	Chchd1	coiled-coil-helix-coiled-coil-helix domain containing 1 [Source:MGI Symbol;Acc:MGI:1913371]	0.27	0.8	-0.26	CHCHD1	5244	1448	1446	2585	1168	3285	1471	4455	2393	2387	1459	4813	6006	5189	3027	2907	1325	2924	1190
Adi1	Adi1	acireductone dioxygenase 1 [Source:MGI Symbol;Acc:MGI:2144929]	0.27	0.23	0.32	ADI1	3426	5286	1605	1428	195	1318	1150	5937	8691	3070	3070	967	1719	5815	4595	6636	206	4900	11081
Plp2	Plp2	proteolipid protein 2 [Source:MGI Symbol;Acc:MGI:1298382]	0.27	0.22	0.32	PLP2	377	19	2259	1521	42	719	110	12473	19905	4159	201	5834	9316	15818	8710	18505	7164	12096	3888
Prr14	Prr14	proline rich 14 [Source:MGI Symbol;Acc:MGI:2384565]	0.27	0.24	0.31	PRR14	1949	2097	5596	8978	3044	2506	2471	3269	5431	350	1547	1084	1236	4970	1891	4525	2453	1327	1762
Derl2	Derl2	Der1-like domain family, member 2 [Source:MGI Symbol;Acc:MGI:2151483]	0.27	0.58	-0.03	DERL2	4333	3942	2432	2377	2448	1361	996	3329	2127	1259	1438	1973	2062	1681	2045	3961	807	6752	1664
Siah2	Siah2	seven in absentia 2 [Source:MGI Symbol;Acc:MGI:108062]	0.27	-0.23	0.77	SIAH2	1216	1068	780	1337	8091	626	969	1800	6699	7847	4341	1639	2349	3738	1971	3516	2021	1291	3192
Dtymk	Dtymk	deoxythymidylate kinase [Source:MGI Symbol;Acc:MGI:108396]	0.27	0.55	-0.01	DTYMK	2755	692	1317	3552	3270	636	1396	2860	5242	863	2009	3251	8311	7238	3142	0	2686	3358	3905
Commd6	Commd6	COMM domain containing 6 [Source:MGI Symbol;Acc:MGI:1913450]	0.27	0.92	-0.38	COMMD6	3874	1051	1073	1335	334	639	839	2085	545	3891	1654	4560	2969	6700	4031	2276	14316	2827	1332
Tle3	Tle3	transducin-like enhancer of split 3, homolog of Drosophila E(spl) [Source:MGI Symbol;Acc:MGI:104634]	0.27	-0.05	0.59	TLE3	1100	918	4547	10631	11551	1178	3727	3938	12997	1589	2094	219	661	3242	9512	4331	2121	2246	5405
Tbc1d17	Tbc1d17	TBC1 domain family, member 17 [Source:MGI Symbol;Acc:MGI:2449973]	0.27	0.33	0.21	TBC1D17	2428	1910	3622	5361	1566	1857	3628	2441	4664	523	1170	1147	739	5840	3331	2498	643	1909	3016
Gng5	Gng5	guanine nucleotide binding protein (G protein), gamma 5 [Source:MGI Symbol;Acc:MGI:109164]	0.27	0.83	-0.29	GNG5	4653	1762	3170	2609	2175	2037	455	1111	4233	3603	3596	6138	14244	23848	4731	2992	6773	5042	3495
Tm2d1	Tm2d1	TM2 domain containing 1 [Source:MGI Symbol;Acc:MGI:2137022]	0.27	0.85	-0.31	TM2D1	3925	635	1245	989	427	1222	1093	799	427	3456	1192	3292	3290	3077	1672	1454	2352	1072	315
Chac2	Chac2	ChaC, cation transport regulator 2 [Source:MGI Symbol;Acc:MGI:1915294]	0.27	0.75	-0.21	CHAC2	3227	1043	278	482	158	989	598	673	244	533	232	277	857	205	653	692	509	1169	367
Fasn	Fasn	fatty acid synthase [Source:MGI Symbol;Acc:MGI:95485]	0.27	-0.31	0.85	FASN	1712	18026	61867	13726	9376	7406	39961	24451	171918	17601	28696	4078	4740	10016	37387	14106	6046	48286	50120
Invs	Invs	inversin [Source:MGI Symbol;Acc:MGI:1335082]	0.27	0.82	-0.28	INVS	1734	684	1389	1283	390	419	1084	1062	500	1560	876	1400	1126	1276	1843	1835	367	2256	794
B3gnt2	B3gnt2	UDP-GlcNAc:betaGal beta-1,3-N-acetylglucosaminyltransferase 2 [Source:MGI Symbol;Acc:MGI:1889505]	0.27	0.93	-0.39	B3GNT2	5774	943	3043	5644	280	1188	1676	9668	857	2508	3778	2378	2335	7512	5431	3593	637	2649	1811
Tulp3	Tulp3	tubby-like protein 3 [Source:MGI Symbol;Acc:MGI:1329045]	0.27	0.72	-0.18	TULP3	2425	53	1619	651	315	533	1267	2276	1616	1638	1364	1199	2371	382	5084	3748	381	3261	4830
P4hb	P4hb	prolyl 4-hydroxylase, beta polypeptide [Source:MGI Symbol;Acc:MGI:97464]	0.27	0.41	0.13	P4HB	84149	96224	42923	21586	6023	17381	7713	279424	117356	19592	151227	15780	32223	100075	53914	2150	177900	66067	107205
Polr1d	Polr1d	polymerase (RNA) I polypeptide D [Source:MGI Symbol;Acc:MGI:108403]	0.27	0.85	-0.31	POLR1D	7104	2026	2523	6801	4526	2809	1919	5466	3222	3996	16215	5676	2877	8075	14900	6529	7638	3986	5780
Cdkn2aipnl	Cdkn2aipnl	CDKN2A interacting protein N-terminal like [Source:MGI Symbol;Acc:MGI:1261797]	0.27	0.45	0.09	CDKN2AIPNL	581	175	703	1573	249	323	777	10603	2786	3848	1224	4640	5896	1316	2634	1206	589	2919	2733
Acot9	Acot9	acyl-CoA thioesterase 9 [Source:MGI Symbol;Acc:MGI:1928939]	0.27	0.85	-0.32	ACOT9	6450	211	3315	2957	3136	1857	1206	4045	919	2881	2283	4272	3248	1246	2391	6982	1032	5150	2496
Alg3	Alg3	asparagine-linked glycosylation 3 (alpha-1,3-mannosyltransferase) [Source:MGI Symbol;Acc:MGI:1098592]	0.27	0.4	0.13	ALG3	1124	1283	1259	1847	866	995	1007	2526	8297	3123	2516	2668	1330	4831	2342	4293	13988	2189	8426
Alyref2	Alyref2	Aly/REF export factor 2 [Source:MGI Symbol;Acc:MGI:1913144]	0.27	0.42	0.12	ALYREF	241	220	354	842	93	226	172	381	16838	1579	4198	11190	30562	0	6162	1816	8818	5976	13727
Tm2d3	Tm2d3	TM2 domain containing 3 [Source:MGI Symbol;Acc:MGI:1915884]	0.27	0.9	-0.36	TM2D3	6808	1732	2082	2336	687	1102	2188	1193	1266	2083	2082	3763	2977	2527	1778	2181	1384	2705	1057
Cog2	Cog2	component of oligomeric golgi complex 2 [Source:MGI Symbol;Acc:MGI:1923582]	0.27	0.87	-0.33	COG2	4478	1585	2108	3243	2749	1694	2736	923	1691	2501	2975	3288	3135	2266	2897	1794	1217	2960	3591
Tceanc2	Tceanc2	transcription elongation factor A (SII) N-terminal and central domain containing 2 [Source:MGI Symbol;Acc:MGI:1913776]	0.27	0.52	0.02	TCEANC2	941	488	655	1211	1159	349	446	2300	316	1155	571	667	388	0	887	1197	280	924	352
Rel	Rel	reticuloendotheliosis oncogene [Source:MGI Symbol;Acc:MGI:97897]	0.27	0.2	0.34	REL	24	125	557	2496	186	872	234	1337	767	3042	770	412	254	1645	551	721	429	1194	127
Egr1	Egr1	early growth response 1 [Source:MGI Symbol;Acc:MGI:95295]	0.27	-0.26	0.8	EGR1	1365	629	4328	3191	280	2939	19167	2618	28126	3214	317	1359	461	4905	10993	346	229	61	2816
Casp7	Casp7	caspase 7 [Source:MGI Symbol;Acc:MGI:109383]	0.27	0.22	0.32	CASP7	443	690	1347	952	107	443	128	1559	1786	6186	1989	502	1302	793	2352	2217	253	3450	3648
Leprot	Leprot	leptin receptor overlapping transcript [Source:MGI Symbol;Acc:MGI:2687005]	0.27	0.38	0.16	LEPROT	1209	270	3216	2488	373	915	676	2562	1235	8995	5118	1365	1501	522	4046	4924	705	6604	2767
Snx18	Snx18	sorting nexin 18 [Source:MGI Symbol;Acc:MGI:2137642]	0.27	0.48	0.06	SNX18	1800	931	3073	2592	312	1245	1276	4173	637	4816	995	1413	819	1811	1329	2619	273	1751	2958
Plekhb2	Plekhb2	pleckstrin homology domain containing, family B (evectins) member 2 [Source:MGI Symbol;Acc:MGI:2385825]	0.27	0.54	-0.01	PLEKHB2	9407	481	3116	1884	476	3502	7631	11423	6903	10295	12250	3280	4129	7609	11696	13624	2260	9967	15151
Cyb561d2	Cyb561d2	cytochrome b-561 domain containing 2 [Source:MGI Symbol;Acc:MGI:1929280]	0.27	0.95	-0.42	CYB561D2	3257	439	800	1218	507	196	647	490	613	154	232	1013	980	2765	1650	969	737	771	765
Shkbp1	Shkbp1	Sh3kbp1 binding protein 1 [Source:MGI Symbol;Acc:MGI:2385803]	0.27	0.4	0.13	SHKBP1	1259	578	2773	6509	478	626	1548	2999	8648	530	1810	1230	1833	6402	6034	9673	6841	7967	4454
Ube2q1	Ube2q1	ubiquitin-conjugating enzyme E2Q (putative) 1 [Source:MGI Symbol;Acc:MGI:1917343]	0.27	0.44	0.09	UBE2Q1	4442	2001	6172	9499	3392	2044	5432	13699	7197	7439	4101	4305	5640	6890	6847	6912	9913	5981	7609
Rbm14	Rbm14	RNA binding motif protein 14 [Source:MGI Symbol;Acc:MGI:1929092]	0.27	0.17	0.37	RBM14	1383	1230	3161	6397	2978	1431	2935	3466	10438	1399	2031	1902	2356	5721	4300	8123	1968	5400	9174
Ldlr	Ldlr	low density lipoprotein receptor [Source:MGI Symbol;Acc:MGI:96765]	0.27	-0.22	0.75	LDLR	1086	8378	6332	2626	354	716	2230	13205	17640	18871	8448	1320	1135	4360	13116	3342	1464	8538	9995
Scamp5	Scamp5	secretory carrier membrane protein 5 [Source:MGI Symbol;Acc:MGI:1928948]	0.27	-0.19	0.72	SCAMP5	1694	329	171	277	120	326	12202	1579	8323	173	2800	3542	1680	2212	199	549	194	1046	532
Fam133b	Fam133b	family with sequence similarity 133, member B [Source:MGI Symbol;Acc:MGI:1915402]	0.27	0.32	0.21	FAM133B	1342	300	876	1302	1490	469	1614	2116	669	2770	3934	249	210	921	922	196	347	1919	1121
Htra2	Htra2	HtrA serine peptidase 2 [Source:MGI Symbol;Acc:MGI:1928676]	0.27	0.52	0.01	HTRA2	2478	872	2280	6479	971	1787	1987	6625	2496	1747	2239	3326	2290	2385	2619	1985	1247	1266	1967
Npm1	Npm1	nucleophosmin 1 [Source:MGI Symbol;Acc:MGI:106184]	0.27	0.39	0.14	NPM1	4888	2307	5257	22946	6238	2932	3937	183369	54378	97731	143971	78334	79741	41713	28872	1587	76858	74590	54705
Atxn7l3b	Atxn7l3b	ataxin 7-like 3B [Source:MGI Symbol;Acc:MGI:1914971]	0.27	-0.14	0.67	ATXN7L3B	1811	1127	1687	1313	4201	373	2508	5652	16535	7229	5953	8105	11813	0	8705	3760	751	8962	5327
Sumo1	Sumo1	SMT3 suppressor of mif two 3 homolog 1 (yeast) [Source:MGI Symbol;Acc:MGI:1197010]	0.27	0.75	-0.22	SUMO1	1298	295	905	1300	783	612	1036	5301	3264	9331	9605	11063	14450	6610	7459	486	5211	7992	5301
Ppp1r15a	Ppp1r15a	protein phosphatase 1, regulatory (inhibitor) subunit 15A [Source:MGI Symbol;Acc:MGI:1927072]	0.27	0.29	0.24	PPP1R15A	1341	979	5162	7143	437	2250	1420	1959	9444	3136	1315	887	2385	11331	3311	9271	595	1980	8328
Ddx5	Ddx5	DEAD (Asp-Glu-Ala-Asp) box polypeptide 5 [Source:MGI Symbol;Acc:MGI:105037]	0.27	0.02	0.52	DDX5	17990	11247	37635	74671	51844	25007	46175	42351	58885	41509	34029	38245	50622	26897	37238	44190	36543	64393	36654
Lrrc8d	Lrrc8d	leucine rich repeat containing 8D [Source:MGI Symbol;Acc:MGI:1922368]	0.27	0.52	0.01	LRRC8D	5252	2718	5848	2687	1505	1188	3904	9434	580	11143	3383	2777	1968	8437	1863	3831	1463	4864	2571
Vps37c	Vps37c	vacuolar protein sorting 37C (yeast) [Source:MGI Symbol;Acc:MGI:2147661]	0.27	-0.02	0.55	VPS37C	1046	737	1463	1231	1400	1092	1159	1644	5461	1004	1160	854	1028	4092	1546	2992	524	1980	2372
Cd2ap	Cd2ap	CD2-associated protein [Source:MGI Symbol;Acc:MGI:1330281]	0.26	0.54	-0.01	CD2AP	2640	1283	4224	3727	1465	1415	1382	7524	859	13618	6749	909	1328	813	14189	7978	312	11570	7366
Fbxo7	Fbxo7	F-box protein 7 [Source:MGI Symbol;Acc:MGI:1917004]	0.26	0.9	-0.37	FBXO7	9112	1321	1799	3582	3153	965	2343	1328	5146	4359	7521	5771	6857	13637	8361	9395	2830	6237	8126
Smug1	Smug1	single-strand selective monofunctional uracil DNA glycosylase [Source:MGI Symbol;Acc:MGI:1918976]	0.26	0.78	-0.25	SMUG1	724	276	443	385	83	286	464	537	2041	1445	932	2975	2451	4474	1704	2317	1282	1863	2013
Dap	Dap	death-associated protein [Source:MGI Symbol;Acc:MGI:1918190]	0.26	0.03	0.5	DAP	1873	5246	2768	2471	1444	712	274	11398	22867	2269	10895	415	2116	11928	8747	19005	6398	6599	5615
Lin52	Lin52	lin-52 homolog (C. elegans) [Source:MGI Symbol;Acc:MGI:3045391]	0.26	0.72	-0.19	LIN52	158	42	98	97	98	73	117	565	631	902	980	1110	1404	1027	486	1170	200	1087	826
Igfbp4	Igfbp4	insulin-like growth factor binding protein 4 [Source:MGI Symbol;Acc:MGI:96439]	0.26	0.25	0.28	IGFBP4	23212	40738	10434	10713	378	4131	1824	8895	18338	2854	5396	4312	4356	2460	2808	25873	80	28795	3983
Arsb	Arsb	arylsulfatase B [Source:MGI Symbol;Acc:MGI:88075]	0.26	0.7	-0.17	ARSB	8274	1806	2304	2516	641	782	5675	37166	265	586	7958	648	1525	1890	865	2090	1207	2399	1733
Fdx1	Fdx1	ferredoxin 1 [Source:MGI Symbol;Acc:MGI:103224]	0.26	0.65	-0.12	FDX1	9258	4761	2440	837	1917	2803	543	765	603	1396	813	445	365	413	2379	1870	224	1087	2129
Bcas2	Bcas2	breast carcinoma amplified sequence 2 [Source:MGI Symbol;Acc:MGI:1915433]	0.26	0.18	0.34	BCAS2	3664	1410	3254	5899	6752	2600	3484	9035	4320	5617	2001	3775	5857	3620	4059	2336	1394	2077	1335
Map2k6	Map2k6	mitogen-activated protein kinase kinase 6 [Source:MGI Symbol;Acc:MGI:1346870]	0.26	0.69	-0.16	MAP2K6	1025	91	328	744	53	373	885	387	86	59	414	1371	2351	260	113	90	0	4323	402
Fdxr	Fdxr	ferredoxin reductase [Source:MGI Symbol;Acc:MGI:104724]	0.26	0.12	0.41	FDXR	810	844	575	2085	1588	493	1252	1447	2329	906	2691	1643	1275	554	1557	1748	204	1888	791
Timeless	Timeless	timeless circadian clock 1 [Source:MGI Symbol;Acc:MGI:1321393]	0.26	0.2	0.33	TIMELESS	268	236	1712	3329	800	1015	534	2250	11854	3253	3306	2474	6275	1973	7732	7209	1442	15602	11020
Ccdc142	Ccdc142	coiled-coil domain containing 142 [Source:MGI Symbol;Acc:MGI:3045292]	0.26	0.03	0.5	CCDC142	235	122	392	935	622	183	753	131	1707	702	282	1017	931	587	585	1374	611	592	1054
Psmd14	Psmd14	proteasome (prosome, macropain) 26S subunit, non-ATPase, 14 [Source:MGI Symbol;Acc:MGI:1913284]	0.26	0.88	-0.35	PSMD14	8681	3533	3368	6161	2405	3558	5408	14649	3526	8145	6041	8405	11198	6537	8703	9900	2320	8059	5243
Trdmt1	Trdmt1	tRNA aspartic acid methyltransferase 1 [Source:MGI Symbol;Acc:MGI:1274787]	0.26	0.73	-0.2	TRDMT1	985	67	803	506	464	493	404	1212	15	656	157	223	414	91	741	940	119	740	150
Mrps5	Mrps5	mitochondrial ribosomal protein S5 [Source:MGI Symbol;Acc:MGI:1924971]	0.26	0.65	-0.12	MRPS5	2596	1471	895	1696	876	1791	1855	2640	4738	4790	6447	4029	4448	4134	4547	4476	6392	4027	10012
4931406C07Rik	4931406C07Rik	RIKEN cDNA 4931406C07 gene [Source:MGI Symbol;Acc:MGI:1918234]	0.26	0.76	-0.23	C11orf54	35507	11435	1415	569	1085	393	863	2840	121	1792	4139	1470	999	1110	4842	1444	341	2332	716
Gns	Gns	glucosamine (N-acetyl)-6-sulfatase [Source:MGI Symbol;Acc:MGI:1922862]	0.26	0.29	0.24	GNS	5931	7208	9858	10339	2012	6477	5399	32743	9683	19437	10510	4194	6049	3581	18125	13716	841	20359	11092
Trmt11	Trmt11	tRNA methyltransferase 11 [Source:MGI Symbol;Acc:MGI:1920931]	0.26	0.72	-0.19	TRMT11	938	422	604	1084	290	732	704	1295	112	3711	2469	3615	2042	1436	1527	1178	745	1097	1118
Kif22	Kif22	kinesin family member 22 [Source:MGI Symbol;Acc:MGI:109233]	0.26	0.11	0.41	KIF22	85	29	309	3554	2251	107	676	4398	13874	3234	6242	5950	8708	9034	5778	24	4849	6706	11803
Mrps14	Mrps14	mitochondrial ribosomal protein S14 [Source:MGI Symbol;Acc:MGI:1928141]	0.26	0.89	-0.37	MRPS14	5162	1941	2101	3550	1570	3195	1815	3572	1708	1759	1628	2400	2418	1522	2331	1582	2105	1832	2100
Rpl32	Rpl32	ribosomal protein L32 [Source:MGI Symbol;Acc:MGI:98038]	0.26	0.64	-0.12	RPL32	35863	9534	19283	82040	17526	10721	7349	129231	93241	42214	42387	84932	56429	92302	17277	1207	659287	32766	6164
Depdc1b	Depdc1b	DEP domain containing 1B [Source:MGI Symbol;Acc:MGI:2145425]	0.26	0.82	-0.3	DEPDC1B	1771	4	55	532	800	13	33	1023	761	2014	3579	1202	2500	2332	1537	3219	441	3440	3504
Grb2	Grb2	growth factor receptor bound protein 2 [Source:MGI Symbol;Acc:MGI:95805]	0.26	0.23	0.29	GRB2	1896	1450	4071	11483	475	3721	5390	15547	34381	6105	13501	5616	6479	49931	9536	9598	9786	14306	11523
Mier1	Mier1	mesoderm induction early response 1 homolog (Xenopus laevis [Source:MGI Symbol;Acc:MGI:1918398]	0.26	0.43	0.09	MIER1	2346	1253	3767	3412	1971	1544	1981	3876	253	10927	2786	1121	1890	1796	4180	6256	1035	3353	1277
Lactb	Lactb	lactamase, beta [Source:MGI Symbol;Acc:MGI:1933395]	0.26	0.67	-0.15	LACTB	5092	4206	1321	3122	758	2220	1206	2886	550	2233	2275	281	358	3922	1873	2102	476	1924	1046
Psma3	Psma3	proteasome (prosome, macropain) subunit, alpha type 3 [Source:MGI Symbol;Acc:MGI:104883]	0.26	0.97	-0.44	PSMA3	4995	1971	1900	3011	1527	1701	1963	7675	4967	7229	5782	7471	10013	16687	8512	5830	8608	8743	7386
Ppp1r21	Ppp1r21	protein phosphatase 1, regulatory subunit 21 [Source:MGI Symbol;Acc:MGI:1921075]	0.26	0.66	-0.13	PPP1R21	7834	1507	3383	4785	742	1075	7267	3598	637	1838	2393	816	667	0	7064	1968	603	1735	1077
Lsm12	Lsm12	LSM12 homolog (S. cerevisiae) [Source:MGI Symbol;Acc:MGI:1919592]	0.26	0.04	0.48	LSM12	640	530	583	1266	1424	533	691	2584	4752	5500	5181	681	819	2274	4625	138	370	6517	4110
Bloc1s6	Bloc1s6	biogenesis of lysosomal organelles complex-1, subunit 6, pallidin [Source:MGI Symbol;Acc:MGI:1927580]	0.26	0.68	-0.15	BLOC1S6	951	357	665	980	315	822	733	4280	571	5397	3486	2423	3222	0	5282	4851	1071	4318	2790
Mrpl50	Mrpl50	mitochondrial ribosomal protein L50 [Source:MGI Symbol;Acc:MGI:107329]	0.26	0.78	-0.26	MRPL50	6275	1452	815	958	288	2077	1003	4720	942	2730	5939	4332	4192	2311	2480	1698	557	3874	2476
Rabl6	Rabl6	RAB, member RAS oncogene family-like 6 [Source:MGI Symbol;Acc:MGI:2442633]	0.26	0.13	0.39	RABL6	8231	1513	5215	5222	4953	7170	12158	8329	16962	3803	12230	3752	6652	0	15349	12184	2967	1618	11699
Tmem19	Tmem19	transmembrane protein 19 [Source:MGI Symbol;Acc:MGI:1914476]	0.26	0.68	-0.16	TMEM19	7078	5008	1583	2163	534	652	1707	2053	747	1285	1021	1016	2611	273	1982	2938	240	4945	1699
Slc35c1	Slc35c1	solute carrier family 35, member C1 [Source:MGI Symbol;Acc:MGI:2443301]	0.26	0.26	0.26	SLC35C1	377	834	1109	2174	166	290	620	5573	3189	1579	962	501	279	723	2025	5772	631	2373	1869
Mapk3	Mapk3	mitogen-activated protein kinase 3 [Source:MGI Symbol;Acc:MGI:1346859]	0.26	-0.08	0.6	MAPK3	4908	1718	23547	6038	9460	4127	8360	16545	15311	1913	5652	2707	2161	5577	10926	4498	1858	1842	4804
Cct3	Cct3	chaperonin containing Tcp1, subunit 3 (gamma) [Source:MGI Symbol;Acc:MGI:104708]	0.26	0.35	0.17	CCT3	22925	9665	12418	25856	34389	11360	10502	36514	29120	35444	26748	31037	36874	18929	16251	33474	12485	32240	40597
Ssfa2	Ssfa2	sperm specific antigen 2 [Source:MGI Symbol;Acc:MGI:1917849]	0.26	0.68	-0.16	SSFA2	8106	4605	6029	4320	2119	3761	5761	7225	1800	12075	8963	1469	2070	6552	19989	21805	1434	7599	3637
Atp11a	Atp11a	ATPase, class VI, type 11A [Source:MGI Symbol;Acc:MGI:1354735]	0.26	0.64	-0.12	ATP11A	34330	502	25971	1873	7314	9836	6258	3270	3481	1916	8075	944	928	2614	4452	12038	3216	4721	6355
Grcc10	Grcc10	gene rich cluster, C10 gene [Source:MGI Symbol;Acc:MGI:1315201]	0.26	0.93	-0.41	C12orf57	11490	3697	4532	10364	2336	5229	4341	5073	3222	971	1289	16098	20123	15382	4220	4121	6966	4440	2149
Prkrip1	Prkrip1	Prkr interacting protein 1 (IL11 inducible) [Source:MGI Symbol;Acc:MGI:1914051]	0.26	0.17	0.35	PRKRIP1	1134	325	856	1214	1985	509	1005	1247	3335	664	1296	159	123	2746	2235	1951	832	1597	2822
Spryd3	Spryd3	SPRY domain containing 3 [Source:MGI Symbol;Acc:MGI:2446175]	0.26	-0.27	0.79	SPRYD3	1048	1142	3137	2310	1351	1098	8221	1614	7541	1161	1414	504	747	1473	2134	3245	1087	3236	1020
Chd4	Chd4	chromodomain helicase DNA binding protein 4 [Source:MGI Symbol;Acc:MGI:1344380]	0.26	-0.03	0.55	CHD4	6246	10870	30057	54414	24935	21079	27041	34210	27525	17728	12031	12676	18017	6304	19057	24797	12911	18368	19969
Tmem216	Tmem216	transmembrane protein 216 [Source:MGI Symbol;Acc:MGI:1920020]	0.26	0.68	-0.16	TMEM216	608	124	403	231	402	110	258	352	950	1328	724	1923	61	2485	789	1015	1185	638	1447
Cript	Cript	cysteine-rich PDZ-binding protein [Source:MGI Symbol;Acc:MGI:1929655]	0.26	0.69	-0.17	CRIPT	4572	842	1758	1947	3422	1225	1647	2759	287	3230	1064	1776	819	740	3274	1316	1050	1526	1826
Crtc2	Crtc2	CREB regulated transcription coactivator 2 [Source:MGI Symbol;Acc:MGI:1921593]	0.26	0.33	0.2	CRTC2	1804	1827	4147	9162	1248	1561	2749	3094	6063	1265	1289	1176	1253	7582	2556	5412	3753	2047	2626
Gpx1	Gpx1	glutathione peroxidase 1 [Source:MGI Symbol;Acc:MGI:104887]	0.26	0.77	-0.25	GPX1	316572	150904	18375	59150	1182	4167	3385	5816	10	4241	1683	10222	11669	171740	5475	4373	19461	1123	5306
Nudt2	Nudt2	nudix (nucleoside diphosphate linked moiety X)-type motif 2 [Source:MGI Symbol;Acc:MGI:1913651]	0.26	0.72	-0.2	NUDT2	1701	401	458	428	403	859	673	1950	1119	2498	1079	2743	2541	6766	1164	909	1043	786	997
Dram2	Dram2	DNA-damage regulated autophagy modulator 2 [Source:MGI Symbol;Acc:MGI:1914421]	0.26	0.77	-0.25	DRAM2	12049	3790	5786	2395	251	4444	1438	7273	284	6647	2126	3543	2558	15952	4785	2220	1817	2312	1921
Surf1	Surf1	surfeit gene 1 [Source:MGI Symbol;Acc:MGI:98443]	0.26	0.64	-0.12	SURF1	3765	2321	2957	3515	739	2060	3484	2896	3691	1615	1275	9538	5511	3458	2352	1538	1993	1475	1901
Ldlrad3	Ldlrad3	low density lipoprotein receptor class A domain containing 3 [Source:MGI Symbol;Acc:MGI:2138856]	0.26	0.53	-0.01	LDLRAD3	861	144	888	240	86	243	581	2936	1194	1870	34	1313	1226	126	2353	2541	686	1449	1834
Ccdc51	Ccdc51	coiled-coil domain containing 51 [Source:MGI Symbol;Acc:MGI:1913908]	0.26	0.88	-0.36	CCDC51	1622	595	398	939	108	759	455	954	1221	1148	1352	2324	1964	1917	2333	1129	653	954	2799
Eif4b	Eif4b	eukaryotic translation initiation factor 4B [Source:MGI Symbol;Acc:MGI:95304]	0.26	0.21	0.31	EIF4B	8582	11028	14387	30849	10371	12415	12001	109959	43515	62164	97246	43549	37419	15813	51203	3182	8229	37451	28190
Dgkz	Dgkz	diacylglycerol kinase zeta [Source:MGI Symbol;Acc:MGI:1278339]	0.26	-0.07	0.59	DGKZ	5622	2231	14281	21027	790	4993	40571	24219	15135	1550	1660	983	1625	11764	1229	3550	3999	3389	3091
Txndc11	Txndc11	thioredoxin domain containing 11 [Source:MGI Symbol;Acc:MGI:1923620]	0.26	0.45	0.07	TXNDC11	3356	3693	4081	6938	1085	1851	3392	2287	2678	1396	8633	931	1015	2564	2368	3294	1129	3761	2476
Cherp	Cherp	calcium homeostasis endoplasmic reticulum protein [Source:MGI Symbol;Acc:MGI:106417]	0.26	-0.03	0.55	CHERP	1852	2283	5554	10533	6348	3182	6287	5655	10358	683	2229	1379	1236	3059	5423	5521	2417	2986	5875
Acot13	Acot13	acyl-CoA thioesterase 13 [Source:MGI Symbol;Acc:MGI:1914084]	0.26	0.44	0.08	ACOT13	17850	2207	1482	1413	241	17039	2833	3172	1853	1092	2578	578	652	439	2520	297	1630	2547	4038
Gse1	Gse1	genetic suppressor element 1 [Source:MGI Symbol;Acc:MGI:1098275]	0.26	-0.17	0.69	GSE1	278	1114	3911	4147	756	1325	5236	5068	27928	1390	6114	1386	1509	0	16039	6788	1713	7701	8744
Nck1	Nck1	non-catalytic region of tyrosine kinase adaptor protein 1 [Source:MGI Symbol;Acc:MGI:109601]	0.26	0.37	0.15	NCK1	2884	1832	4887	4409	2555	2796	2003	2892	408	8292	1378	982	1065	2652	1646	2234	805	1128	2450
Cmc1	Cmc1	COX assembly mitochondrial protein 1 [Source:MGI Symbol;Acc:MGI:1915149]	0.26	0.84	-0.32	CMC1	1665	758	633	855	370	902	678	2921	972	625	1027	2895	3212	10469	1269	617	2783	1985	768
Manbal	Manbal	mannosidase, beta A, lysosomal-like [Source:MGI Symbol;Acc:MGI:1916411]	0.26	0.36	0.16	MANBAL	869	264	1424	1209	293	466	1208	1138	3164	3119	2122	2234	2665	2870	2591	3349	368	5614	4151
Ptbp3	Ptbp3	polypyrimidine tract binding protein 3 [Source:MGI Symbol;Acc:MGI:1923334]	0.26	0.39	0.12	PTBP3	2176	2104	5209	10300	1137	1408	1201	30067	3572	32586	11427	1191	2288	0	24213	13109	2443	20762	15165
Seh1l	Seh1l	SEH1-like (S. cerevisiae [Source:MGI Symbol;Acc:MGI:1919374]	0.26	0.75	-0.23	SEH1L	3025	1675	2782	3342	1498	2164	2473	12238	1943	8155	3376	2248	2490	4368	6661	9591	4618	3271	9428
Dse	Dse	dermatan sulfate epimerase [Source:MGI Symbol;Acc:MGI:2443455]	0.26	0.33	0.19	DSE	845	553	3053	3515	236	929	583	4757	63	9106	119	590	1113	233	3159	2126	514	837	1089
Irf2bpl	Irf2bpl	interferon regulatory factor 2 binding protein-like [Source:MGI Symbol;Acc:MGI:2442463]	0.26	0.09	0.43	IRF2BPL	1733	1055	6574	5722	354	2546	5152	3347	10252	1612	1741	1835	2547	0	4503	12517	120	2858	1649
Mcm7	Mcm7	minichromosome maintenance deficient 7 (S. cerevisiae) [Source:MGI Symbol;Acc:MGI:1298398]	0.26	0.09	0.42	MCM7	1259	751	1961	10585	9894	626	1078	10965	37078	12209	9583	18347	29439	11614	18922	24446	10484	22783	28788
Slc30a7	Slc30a7	solute carrier family 30 (zinc transporter), member 7 [Source:MGI Symbol;Acc:MGI:1913750]	0.26	0.36	0.15	SLC30A7	766	734	1678	1564	298	456	614	7097	297	10165	1442	1368	1248	943	2517	5187	676	3491	1060
Slc1a5	Slc1a5	solute carrier family 1 (neutral amino acid transporter), member 5 [Source:MGI Symbol;Acc:MGI:105305]	0.26	0.38	0.14	SLC1A5	1439	67	6896	17852	509	1391	214	14337	24675	13259	15012	5037	6236	14876	18521	40361	8027	24390	32326
Isca2	Isca2	iron-sulfur cluster assembly 2 homolog (S. cerevisiae) [Source:MGI Symbol;Acc:MGI:1921566]	0.26	0.71	-0.2	ISCA2	3999	905	1089	1906	2255	2407	1479	1296	1340	1324	855	2224	1679	2972	1823	1011	536	1720	1248
Odc1	Odc1	ornithine decarboxylase, structural 1 [Source:MGI Symbol;Acc:MGI:97402]	0.26	0.85	-0.34	ODC1	91455	3551	3923	9594	16021	2490	2762	7745	6815	5202	11125	14645	13352	3289	14664	21883	7117	12295	40079
Klhdc4	Klhdc4	kelch domain containing 4 [Source:MGI Symbol;Acc:MGI:2384569]	0.26	0.43	0.09	KLHDC4	1598	998	2259	3950	773	1098	1985	3028	3577	1033	1087	1311	1987	2594	1837	5052	2540	2358	3128
Polr2a	Polr2a	polymerase (RNA) II (DNA directed) polypeptide A [Source:MGI Symbol;Acc:MGI:98086]	0.26	0.05	0.47	POLR2A	2399	5288	25954	42416	19179	9280	14638	15485	41555	1736	7268	1358	2171	3305	23675	38860	2776	16878	13871
Lsm1	Lsm1	LSM1 homolog, U6 small nuclear RNA associated (S. cerevisiae) [Source:MGI Symbol;Acc:MGI:1914457]	0.26	0.95	-0.43	LSM1	1545	521	628	1343	654	539	749	1916	1252	2125	1306	3692	5586	5638	2131	561	3407	2593	2571
Msra	Msra	methionine sulfoxide reductase A [Source:MGI Symbol;Acc:MGI:106916]	0.26	0.74	-0.22	MSRA	22295	8337	1220	1103	322	2616	1449	992	725	23	67	287	574	1716	670	822	2276	908	95
Acat2	Acat2	acetyl-Coenzyme A acetyltransferase 2 [Source:MGI Symbol;Acc:MGI:87871]	0.26	0.7	-0.18	ACAT2	3928	2028	730	569	327	123	1115	2060	3246	4575	12636	3672	5651	5295	6708	2788	2571	10565	13331
Itpkc	Itpkc	inositol 1,4,5-trisphosphate 3-kinase C [Source:MGI Symbol;Acc:MGI:2442554]	0.26	-0.17	0.68	ITPKC	356	479	942	844	656	409	735	459	3545	1403	1206	758	655	663	2114	1402	125	1536	2502
Orc3	Orc3	origin recognition complex, subunit 3 [Source:MGI Symbol;Acc:MGI:1354944]	0.26	0.64	-0.12	ORC3	5139	1637	3151	5049	2904	3598	4849	6314	682	4179	2175	3650	2858	0	3246	1664	884	2414	2496
Fam60a	Fam60a	family with sequence similarity 60, member A [Source:MGI Symbol;Acc:MGI:1929091]	0.26	0.51	0	FAM60A	27	0	41	89	25	7	4	530	1302	17598	8847	8320	9805	3416	8075	588	0	5303	11211
Ube2l6	Ube2l6	ubiquitin-conjugating enzyme E2L 6 [Source:MGI Symbol;Acc:MGI:1914500]	0.26	0.32	0.2	UBE2L6	445	1802	1927	7866	66	429	161	1909	1658	10254	1571	3211	2267	3953	1461	4309	732	526	1673
Trafd1	Trafd1	TRAF type zinc finger domain containing 1 [Source:MGI Symbol;Acc:MGI:1923551]	0.26	-0.33	0.84	TRAFD1	1674	2579	4828	7247	21964	4663	4626	1858	6123	5464	1803	2316	3529	2054	2465	1872	645	3144	2978
Tep1	Tep1	telomerase associated protein 1 [Source:MGI Symbol;Acc:MGI:109573]	0.26	0.2	0.32	TEP1	962	1627	4401	7693	1980	2270	1201	5622	1999	3853	1852	269	507	1164	3448	2537	650	3690	1363
Tmem116	Tmem116	transmembrane protein 116 [Source:MGI Symbol;Acc:MGI:1924712]	0.26	0.81	-0.29	TMEM116	6661	2	1044	9	1200	250	117	252	431	320	396	757	719	2207	900	213	392	684	416
Gatad1	Gatad1	GATA zinc finger domain containing 1 [Source:MGI Symbol;Acc:MGI:1914460]	0.26	0.61	-0.1	GATAD1	10232	2486	3780	2985	6770	4926	3518	3814	1939	4287	2541	2996	2517	2918	6292	2188	1069	4068	2764
Rps25	Rps25	ribosomal protein S25 [Source:MGI Symbol;Acc:MGI:1922867]	0.26	0.81	-0.29	RPS25	2173	566	1033	3081	973	652	579	49950	59452	47012	49270	355067	106282	146751	23560	5308	513168	17174	63422
Hdac1	Hdac1	histone deacetylase 1 [Source:MGI Symbol;Acc:MGI:108086]	0.26	0.27	0.24	HDAC1	938	278	1108	2509	2226	283	552	3252	10193	13432	8785	4413	6653	7770	12745	17421	3627	9039	8394
Fkbp2	Fkbp2	FK506 binding protein 2 [Source:MGI Symbol;Acc:MGI:95542]	0.26	0.67	-0.16	FKBP2	5434	3208	3121	3226	590	879	4127	5705	5191	1292	1420	4165	3845	4051	3500	4000	10876	2475	6167
Azin1	Azin1	antizyme inhibitor 1 [Source:MGI Symbol;Acc:MGI:1859169]	0.26	0.39	0.12	AZIN1	7854	3376	8330	6522	5087	4886	8992	16950	4812	40793	11664	6714	12659	9638	13172	24463	2730	15495	11381
Samd1	Samd1	sterile alpha motif domain containing 1 [Source:MGI Symbol;Acc:MGI:2142433]	0.26	0.37	0.14	SAMD1	970	397	1701	3433	386	1168	1248	2692	7547	441	1888	3278	8362	3635	4423	6936	3285	1654	3524
Csrnp1	Csrnp1	cysteine-serine-rich nuclear protein 1 [Source:MGI Symbol;Acc:MGI:2387989]	0.26	-0.05	0.56	CSRNP1	300	376	1293	3606	3892	709	704	1521	4210	121	700	45	204	2377	1455	2230	353	1700	1384
Ndufs6	Ndufs6	NADH dehydrogenase (ubiquinone) Fe-S protein 6 [Source:MGI Symbol;Acc:MGI:107932]	0.26	0.27	0.24	NDUFS6	11094	3680	2024	2741	2014	14635	2297	3788	11917	1069	1249	3954	11315	10530	2695	4176	4738	3639	7242
Armc5	Armc5	armadillo repeat containing 5 [Source:MGI Symbol;Acc:MGI:2384586]	0.26	0.37	0.15	ARMC5	1433	720	3270	4167	1061	1205	1451	941	1681	106	396	379	521	1601	1325	1654	481	587	1176
Sp110	Sp110	Sp110 nuclear body protein [Source:MGI Symbol;Acc:MGI:1923364]	0.26	0.35	0.16	SP110	178	63	1122	8296	7	330	42	4237	1115	1125	206	7	429	1528	1334	1263	1271	82	188
Setmar	Setmar	SET domain without mariner transposase fusion [Source:MGI Symbol;Acc:MGI:1921979]	0.26	0.82	-0.31	SETMAR	476	124	233	195	71	160	254	245	468	406	305	1222	1573	260	780	469	615	633	682
Ptp4a2	Ptp4a2	protein tyrosine phosphatase 4a2 [Source:MGI Symbol;Acc:MGI:1277117]	0.26	0.32	0.19	PTP4A2	4701	3319	7398	13490	4138	7433	3436	16850	5858	31386	8574	4701	5688	3546	18100	5750	11010	17950	11453
Ung	Ung	uracil DNA glycosylase [Source:MGI Symbol;Acc:MGI:109352]	0.26	-0.16	0.67	UNG	57	222	105	794	214	1192	117	897	11177	5039	2465	3152	5180	3705	7197	4757	3366	6655	7380
Dhcr7	Dhcr7	7-dehydrocholesterol reductase [Source:MGI Symbol;Acc:MGI:1298378]	0.26	0.01	0.5	DHCR7	1687	3296	1361	2432	968	642	2672	5701	36267	6160	9477	2128	2944	3752	11318	3975	3246	18475	40816
Hps6	Hps6	Hermansky-Pudlak syndrome 6 [Source:MGI Symbol;Acc:MGI:2181763]	0.26	0.45	0.06	HPS6	756	367	1348	1532	127	666	627	1125	2621	1779	599	1693	1969	3610	2448	3802	422	2057	1545
Rragc	Rragc	Ras-related GTP binding C [Source:MGI Symbol;Acc:MGI:1858751]	0.26	0.63	-0.12	RRAGC	3979	1623	3925	3472	2531	2436	3566	16948	643	3263	1051	641	1492	1854	2639	3668	840	1199	1219
Snapc2	Snapc2	small nuclear RNA activating complex, polypeptide 2 [Source:MGI Symbol;Acc:MGI:1914861]	0.26	0.58	-0.07	SNAPC2	1357	652	1296	1726	739	1092	1382	1263	2052	144	706	1840	1287	2506	1279	3427	832	536	699
Mettl7a1	Mettl7a1	methyltransferase like 7A1 [Source:MGI Symbol;Acc:MGI:1916523]	0.26	0.58	-0.07	METTL7A	33088	11258	31458	878	202	2200	1334	1161	415	569	8955	1311	4844	193	1346	41	494	133	61
Ppil1	Ppil1	peptidylprolyl isomerase (cyclophilin)-like 1 [Source:MGI Symbol;Acc:MGI:1916066]	0.26	0.87	-0.36	PPIL1	1999	386	798	2066	354	1155	550	1923	1969	4136	4775	3596	5229	2644	3456	2839	2956	4134	4472
Erlin2	Erlin2	ER lipid raft associated 2 [Source:MGI Symbol;Acc:MGI:2387215]	0.26	0.69	-0.18	ERLIN2	5242	1036	2558	1594	3229	1325	2290	3919	1043	10164	4723	1906	1754	20079	10445	2994	748	5226	4463
Slc39a6	Slc39a6	solute carrier family 39 (metal ion transporter), member 6 [Source:MGI Symbol;Acc:MGI:2147279]	0.25	-0.34	0.85	SLC39A6	526	188	3428	2373	8332	602	3683	5673	51456	11689	5826	11805	15245	2819	14536	11707	1591	6701	2597
Erf	Erf	Ets2 repressor factor [Source:MGI Symbol;Acc:MGI:109637]	0.25	0.21	0.3	ERF	1853	903	3076	2211	1495	1461	2414	2003	9128	906	2457	1317	2862	5725	1967	7968	4456	9452	6078
N6amt1	N6amt1	N-6 adenine-specific DNA methyltransferase 1 (putative) [Source:MGI Symbol;Acc:MGI:1915018]	0.25	0.78	-0.27	N6AMT1	1882	198	350	441	164	699	693	778	292	258	244	2209	1366	92	546	344	0	975	711
Snapc5	Snapc5	small nuclear RNA activating complex, polypeptide 5 [Source:MGI Symbol;Acc:MGI:1914282]	0.25	0.75	-0.24	SNAPC5	1165	424	1192	1250	524	779	654	489	1422	433	724	1719	1524	7188	475	592	3015	2337	1381
Pts	Pts	6-pyruvoyl-tetrahydropterin synthase [Source:MGI Symbol;Acc:MGI:1338783]	0.25	0.95	-0.44	PTS	4641	880	1068	2116	188	1295	791	2028	579	948	1144	4360	2125	1411	1288	2682	441	1664	1456
Rhof	Rhof	ras homolog gene family, member f [Source:MGI Symbol;Acc:MGI:1345629]	0.25	0.29	0.21	RHOF	184	2	378	3810	19	30	1241	3777	4579	3576	3172	342	138	999	7819	268	3086	10718	3619
Ccndbp1	Ccndbp1	cyclin D-type binding-protein 1 [Source:MGI Symbol;Acc:MGI:109595]	0.25	0.67	-0.16	CCNDBP1	4631	983	2910	7210	603	1694	4090	2998	1120	3459	2007	1866	1843	2464	4792	2965	860	2052	1277
Slc35b4	Slc35b4	solute carrier family 35, member B4 [Source:MGI Symbol;Acc:MGI:1931249]	0.25	0.69	-0.18	SLC35B4	2923	774	1178	1131	966	413	2129	3266	902	2185	1342	4305	4882	1222	1123	3736	542	9294	1638
Fam134a	Fam134a	family with sequence similarity 134, member A [Source:MGI Symbol;Acc:MGI:2388278]	0.25	0.06	0.45	FAM134A	9759	9610	6306	6968	10091	1974	12622	9992	9492	4497	6187	3962	3064	3770	8604	8788	0	3072	4732
Rnf149	Rnf149	ring finger protein 149 [Source:MGI Symbol;Acc:MGI:2677438]	0.25	0.54	-0.03	RNF149	3829	3839	1753	1811	754	479	1371	6542	1763	9667	7591	2273	1571	2065	6411	3345	1537	1883	14720
Parl	Parl	presenilin associated, rhomboid-like [Source:MGI Symbol;Acc:MGI:1277152]	0.25	0.79	-0.28	PARL	5182	1848	2537	3736	3651	3402	1979	3823	2109	6108	2154	5256	3959	11089	2767	1709	6008	2133	4997
Parp9	Parp9	poly (ADP-ribose) polymerase family, member 9 [Source:MGI Symbol;Acc:MGI:1933117]	0.25	0.28	0.23	PARP9	1629	3887	4116	6700	127	1884	409	4896	1129	6745	333	57	276	553	3641	2784	152	1572	2738
Cwf19l1	Cwf19l1	CWF19-like 1, cell cycle control (S. pombe) [Source:MGI Symbol;Acc:MGI:1919752]	0.25	0.28	0.23	CWF19L1	618	686	710	1780	617	383	991	1382	2385	4871	1059	2792	2626	1451	1932	3229	1493	2909	3426
Ttc32	Ttc32	tetratricopeptide repeat domain 32 [Source:MGI Symbol;Acc:MGI:1922766]	0.25	0.81	-0.31	TTC32	1615	646	589	1004	107	1005	177	935	164	428	480	1596	654	3976	212	542	223	883	263
Hnrnpa1	Hnrnpa1	heterogeneous nuclear ribonucleoprotein A1 [Source:MGI Symbol;Acc:MGI:104820]	0.25	0.04	0.47	HNRNPA1	228	146	621	2129	381	602	1747	502	54254	78370	123978	3673	4306	14636	27307	5265	12102	53987	22260
Homez	Homez	homeodomain leucine zipper-encoding gene [Source:MGI Symbol;Acc:MGI:2678023]	0.25	-0.25	0.76	HOMEZ	631	243	715	643	4902	230	950	556	2197	2783	1799	757	407	816	418	235	1223	919	214
Ddx58	Ddx58	DEAD (Asp-Glu-Ala-Asp) box polypeptide 58 [Source:MGI Symbol;Acc:MGI:2442858]	0.25	0.27	0.24	DDX58	658	1403	4785	7256	303	1248	464	2773	406	10136	579	177	194	449	1635	4699	69	674	1057
Mtch1	Mtch1	mitochondrial carrier homolog 1 (C. elegans) [Source:MGI Symbol;Acc:MGI:1929261]	0.25	0.26	0.24	MTCH1	14020	3609	15305	8231	1395	8937	19348	6877	15323	11094	8287	6918	8715	17637	11468	17915	1947	7752	12984
Pank1	Pank1	pantothenate kinase 1 [Source:MGI Symbol;Acc:MGI:1922985]	0.25	0.64	-0.13	PANK1	18905	9599	803	534	1832	3412	1250	1089	486	1169	793	601	601	283	1529	534	491	1118	2637
Rps9	Rps9	ribosomal protein S9 [Source:MGI Symbol;Acc:MGI:1924096]	0.25	0.55	-0.05	RPS9	38099	11988	30236	128700	7381	15717	8572	119083	59162	18588	41238	113284	91522	90325	31936	2493	0	29270	25333
Rpap3	Rpap3	RNA polymerase II associated protein 3 [Source:MGI Symbol;Acc:MGI:1277218]	0.25	0.63	-0.13	RPAP3	2572	549	1788	2362	1085	1541	2502	2490	775	6461	1452	1520	1602	2618	4876	3669	2071	7334	5748
Itgb5	Itgb5	integrin beta 5 [Source:MGI Symbol;Acc:MGI:96614]	0.25	0.04	0.47	ITGB5	6488	4138	13647	4435	3622	9436	4098	6094	22710	8004	20892	2958	230	2223	12892	8808	132	33363	8235
Fundc1	Fundc1	FUN14 domain containing 1 [Source:MGI Symbol;Acc:MGI:1919268]	0.25	0.63	-0.12	FUNDC1	1925	348	1552	1651	142	1042	1780	4060	642	1720	795	2377	1536	0	1360	926	513	1526	1404
Alkbh1	Alkbh1	alkB, alkylation repair homolog 1 (E. coli) [Source:MGI Symbol;Acc:MGI:2384034]	0.25	0.3	0.2	ALKBH1	492	230	374	1434	648	323	773	804	1051	1259	605	1142	822	1265	1160	851	245	1118	1002
Rnaseh2b	Rnaseh2b	ribonuclease H2, subunit B [Source:MGI Symbol;Acc:MGI:1914403]	0.25	0.98	-0.48	RNASEH2B	3343	342	763	2425	276	719	594	1961	368	1844	539	2984	3748	9688	2368	1760	6025	2230	2025
Mks1	Mks1	Meckel syndrome, type 1 [Source:MGI Symbol;Acc:MGI:3584243]	0.25	0.12	0.38	MKS1	376	80	443	833	931	270	439	622	2479	703	1035	2352	1844	849	1186	1101	830	1250	1245
Mlf2	Mlf2	myeloid leukemia factor 2 [Source:MGI Symbol;Acc:MGI:1353554]	0.25	0.21	0.29	MLF2	14682	7168	11779	8387	2243	8581	21592	11524	20003	6072	6024	6413	7898	6088	13775	14573	4421	19083	23886
Tanc2	Tanc2	tetratricopeptide repeat, ankyrin repeat and coiled-coil containing 2 [Source:MGI Symbol;Acc:MGI:2444121]	0.25	-0.31	0.81	TANC2	987	310	2288	260	1354	1182	15623	482	13009	2861	22	1634	956	549	2747	6077	527	4251	133
Ap2s1	Ap2s1	adaptor-related protein complex 2, sigma 1 subunit [Source:MGI Symbol;Acc:MGI:2141861]	0.25	0.61	-0.11	AP2S1	5717	2716	3807	6869	4406	2074	5582	7447	9941	3737	1924	10387	11375	16231	4805	13649	5157	6926	4758
Ska2	Ska2	spindle and kinetochore associated complex subunit 2 [Source:MGI Symbol;Acc:MGI:1913390]	0.25	0.35	0.15	SKA2	308	21	372	439	229	356	340	1536	4925	4342	4701	1569	7375	0	3641	4454	2498	8630	7759
Aifm1	Aifm1	apoptosis-inducing factor, mitochondrion-associated 1 [Source:MGI Symbol;Acc:MGI:1349419]	0.25	0.17	0.33	AIFM1	8243	8622	2724	3286	729	9799	2899	6924	5958	3394	4864	1384	1623	1949	3757	5567	3031	8452	6127
Gfod2	Gfod2	glucose-fructose oxidoreductase domain containing 2 [Source:MGI Symbol;Acc:MGI:1917825]	0.25	0.04	0.46	GFOD2	848	627	1500	366	246	263	1393	124	1154	1910	1084	641	1193	365	1173	1076	566	1582	601
Faf2	Faf2	Fas associated factor family member 2 [Source:MGI Symbol;Acc:MGI:1923827]	0.25	0.34	0.17	FAF2	3064	2568	2814	2890	3572	1162	2475	5010	7353	7141	4306	4687	4064	3505	8922	10536	1179	10554	9212
Tm7sf2	Tm7sf2	transmembrane 7 superfamily member 2 [Source:MGI Symbol;Acc:MGI:1920416]	0.25	-0.19	0.69	TM7SF2	1685	9087	557	511	353	180	1495	515	11518	821	1477	4582	3003	1593	4313	401	377	1807	3510
Vps16	Vps16	vacuolar protein sorting 16 (yeast) [Source:MGI Symbol;Acc:MGI:2136772]	0.25	0.27	0.23	VPS16	2444	1777	3414	10306	2636	1874	5377	5625	4179	1532	1639	4172	4046	811	1836	3170	845	2363	3686
Cnih4	Cnih4	cornichon homolog 4 (Drosophila) [Source:MGI Symbol;Acc:MGI:1925828]	0.25	0.83	-0.33	CNIH4	3601	450	1473	1460	466	1980	890	5208	1305	5872	1692	4761	6514	14424	2049	3321	4786	5731	3125
Slc7a5	Slc7a5	solute carrier family 7 (cationic amino acid transporter, y+ system), member 5 [Source:MGI Symbol;Acc:MGI:1298205]	0.25	-0.29	0.79	SLC7A5	49	120	408	3098	6070	316	3542	13992	226880	24573	22268	1722	1752	9275	15304	89684	4492	100338	54248
Cisd1	Cisd1	CDGSH iron sulfur domain 1 [Source:MGI Symbol;Acc:MGI:1261855]	0.25	0.62	-0.12	CISD1	17866	5626	2220	1527	1660	9486	3577	2374	873	2818	1836	1361	1759	786	1336	1088	1481	2179	5350
Tmco6	Tmco6	transmembrane and coiled-coil domains 6 [Source:MGI Symbol;Acc:MGI:1919233]	0.25	0.6	-0.1	TMCO6	1203	382	1321	2458	264	346	1058	1596	1174	667	759	1074	893	1393	1108	934	618	740	1976
Galnt11	Galnt11	UDP-N-acetyl-alpha-D-galactosamine:polypeptide N-acetylgalactosaminyltransferase 11 [Source:MGI Symbol;Acc:MGI:2444392]	0.25	0.85	-0.36	GALNT11	53570	686	2331	2479	500	1944	3144	2057	1483	1952	1081	4867	7683	2878	3749	2943	674	3333	2230
Usp39	Usp39	ubiquitin specific peptidase 39 [Source:MGI Symbol;Acc:MGI:107622]	0.25	0.47	0.03	USP39	3019	1908	4173	5475	3124	1648	2429	7481	5473	4185	5661	2847	4303	5094	5284	6411	4137	5293	7765
Gas8	Gas8	growth arrest specific 8 [Source:MGI Symbol;Acc:MGI:1202386]	0.25	-0.32	0.82	GAS8	653	143	1951	655	4240	459	1744	737	5400	1807	1882	1003	1077	656	2520	1129	266	1878	2715
Nsun3	Nsun3	NOL1/NOP2/Sun domain family member 3 [Source:MGI Symbol;Acc:MGI:2146565]	0.25	0.94	-0.45	NSUN3	793	357	295	482	229	286	329	765	183	883	359	1361	1417	2128	887	680	407	1317	459
Gpatch3	Gpatch3	G patch domain containing 3 [Source:MGI Symbol;Acc:MGI:2442492]	0.25	0.32	0.17	GPATCH3	390	298	398	902	502	233	492	767	1067	971	904	932	1125	779	818	1079	665	536	1300
Cmc2	Cmc2	COX assembly mitochondrial protein 2 [Source:MGI Symbol;Acc:MGI:1913781]	0.25	0.39	0.11	CMC2	1163	409	434	813	558	1465	382	1304	2800	2454	1853	2244	6617	0	1383	1923	1841	4144	2224
Sec61b	Sec61b	Sec61 beta subunit [Source:MGI Symbol;Acc:MGI:1913462]	0.25	0.8	-0.3	SEC61B	4113	2385	2898	5363	539	423	605	4126	5227	1883	3357	9076	14376	11992	3532	2341	8795	6497	2724
Bnip3l	Bnip3l	BCL2/adenovirus E1B interacting protein 3-like [Source:MGI Symbol;Acc:MGI:1332659]	0.25	0.81	-0.31	BNIP3L	663	260	547	643	181	406	437	12699	715	5526	14162	6530	5788	8610	39588	12123	2857	4813	3851
Fbxl6	Fbxl6	F-box and leucine-rich repeat protein 6 [Source:MGI Symbol;Acc:MGI:1354705]	0.25	0.37	0.12	FBXL6	1350	1015	2197	5173	661	992	1923	1918	3660	362	560	2214	2405	3712	1824	3381	936	781	1802
Plxnd1	Plxnd1	plexin D1 [Source:MGI Symbol;Acc:MGI:2154244]	0.25	-0.15	0.65	PLXND1	1806	1490	17218	11905	1158	15461	8574	20656	19561	183	10865	670	238	5297	776	5603	10134	5216	3102
Impa2	Impa2	inositol (myo)-1(or 4)-monophosphatase 2 [Source:MGI Symbol;Acc:MGI:2149728]	0.25	0.66	-0.17	IMPA2	964	213	278	792	227	905	303	1952	1536	1432	2717	84	0	3212	2019	600	6337	2460	3952
Txnrd1	Txnrd1	thioredoxin reductase 1 [Source:MGI Symbol;Acc:MGI:1354175]	0.25	0.6	-0.1	TXNRD1	9162	7789	5029	4299	2109	4147	3915	15649	5079	18879	16400	8748	10969	26439	16216	80710	2223	178184	11699
Osbpl7	Osbpl7	oxysterol binding protein-like 7 [Source:MGI Symbol;Acc:MGI:1918490]	0.25	0.04	0.46	OSBPL7	133	36	1338	2676	885	386	1795	1111	4939	59	496	1993	1242	1873	3369	1252	574	1005	2340
9530068E07Rik	9530068E07Rik	RIKEN cDNA 9530068E07 gene [Source:MGI Symbol;Acc:MGI:2654705]	0.25	0.83	-0.34	C5orf15	13706	4875	6528	3840	2517	4154	2573	14853	1803	5735	6981	3652	5009	7290	7249	7911	998	11111	7184
Mtg1	Mtg1	mitochondrial GTPase 1 homolog (S. cerevisiae) [Source:MGI Symbol;Acc:MGI:2685015]	0.25	0.5	0	MTG1	1963	1091	623	1227	636	1814	1217	1377	3299	1805	1939	3549	4192	1663	2866	1616	995	546	6098
Rab20	Rab20	RAB20, member RAS oncogene family [Source:MGI Symbol;Acc:MGI:102789]	0.25	0.81	-0.32	RAB20	1760	439	457	790	342	1012	53	494	350	409	940	253	0	3934	3628	1171	439	184	1184
Ppp5c	Ppp5c	protein phosphatase 5, catalytic subunit [Source:MGI Symbol;Acc:MGI:102666]	0.25	0.32	0.18	PPP5C	7388	2847	5696	7639	4021	6351	9899	5071	9709	2236	2592	4615	7093	3949	7821	7328	5397	6767	9717
Krtcap2	Krtcap2	keratinocyte associated protein 2 [Source:MGI Symbol;Acc:MGI:1913309]	0.25	0.8	-0.3	KRTCAP2	4798	2931	4249	5079	814	1967	1515	12190	6874	3005	1539	15635	16809	17193	3356	2904	17721	362	4914
Malsu1	Malsu1	mitochondrial assembly of ribosomal large subunit 1 [Source:MGI Symbol;Acc:MGI:1922843]	0.25	0.86	-0.37	MALSU1	2442	812	624	935	622	1002	526	975	855	1867	2215	5801	6526	0	1936	1657	3075	1674	3036
Mtch2	Mtch2	mitochondrial carrier homolog 2 (C. elegans) [Source:MGI Symbol;Acc:MGI:1929260]	0.25	0.14	0.35	MTCH2	15332	7947	3913	4437	20806	7782	4776	9616	9939	7929	6689	4486	6363	2231	8103	10502	8737	8824	9865
Dnajc11	Dnajc11	DnaJ (Hsp40) homolog, subfamily C, member 11 [Source:MGI Symbol;Acc:MGI:2443386]	0.25	0.01	0.49	DNAJC11	3076	3106	2643	4329	1822	4840	4026	6720	7199	4030	3529	2198	3738	1493	5445	4218	5275	3522	6664
Ipp	Ipp	IAP promoted placental gene [Source:MGI Symbol;Acc:MGI:96581]	0.25	0.55	-0.06	IPP	2161	1023	791	1283	1971	1138	998	1165	218	1795	514	472	808	360	2131	1100	111	1138	451
Pitpna	Pitpna	phosphatidylinositol transfer protein, alpha [Source:MGI Symbol;Acc:MGI:99887]	0.25	0.15	0.35	PITPNA	5288	2224	8608	13566	3346	4567	14075	17054	7542	3784	2769	2267	2129	2047	4588	8680	1384	8472	6676
Cd164	Cd164	CD164 antigen [Source:MGI Symbol;Acc:MGI:1859568]	0.25	0.68	-0.19	CD164	10698	7717	8210	6330	6599	4770	2511	7857	4379	21757	22924	4268	6832	18948	30314	21053	4494	16163	12447
Ppfia1	Ppfia1	protein tyrosine phosphatase, receptor type, f polypeptide (PTPRF), interacting protein (liprin), alpha 1 [Source:MGI Symbol;Acc:MGI:1924750]	0.25	0.13	0.37	PPFIA1	3796	2534	6542	5527	2455	4384	5673	3496	6782	48974	3993	1986	1816	2539	6771	8265	2614	4445	11167
Rps24	Rps24	ribosomal protein S24 [Source:MGI Symbol;Acc:MGI:98147]	0.25	0.5	-0.01	RPS24	17736	4915	13844	65875	10674	7789	6247	118017	53570	117069	95188	57663	48241	59907	20108	13371	273718	44320	21509
Btd	Btd	biotinidase [Source:MGI Symbol;Acc:MGI:1347001]	0.25	0.67	-0.18	BTD	8311	6107	2585	2380	517	1098	938	1327	854	540	1424	777	422	3342	1750	1289	196	883	350
Abracl	Abracl	ABRA C-terminal like [Source:MGI Symbol;Acc:MGI:1920362]	0.25	0.68	-0.19	ABRACL	1862	253	1536	3784	241	909	369	3806	1481	2109	97	819	1771	0	3443	3330	4507	2062	3764
Dhcr24	Dhcr24	24-dehydrocholesterol reductase [Source:MGI Symbol;Acc:MGI:1922004]	0.25	0	0.5	DHCR24	10900	24679	4422	2111	2760	236	6441	6466	35581	42545	61258	4416	6134	4586	24178	23776	3370	25197	29181
Sdhd	Sdhd	succinate dehydrogenase complex, subunit D, integral membrane protein [Source:MGI Symbol;Acc:MGI:1914175]	0.25	0.63	-0.13	SDHD	31685	8133	2981	4009	1900	19508	2943	19258	1240	8119	5182	4761	2582	6003	5867	34	1942	3271	6687
Sae1	Sae1	SUMO1 activating enzyme subunit 1 [Source:MGI Symbol;Acc:MGI:1929264]	0.25	0.12	0.37	SAE1	2514	1024	4126	6144	4250	2213	4754	12102	17053	8021	13830	4769	12217	7259	10971	12469	3843	17133	18083
Tmem14c	Tmem14c	transmembrane protein 14C [Source:MGI Symbol;Acc:MGI:1913404]	0.25	0.88	-0.39	TMEM14C	10261	4668	3126	6752	378	4374	1453	7472	3404	5039	6025	11905	11725	4751	6017	5632	4217	5553	4064
Nceh1	Nceh1	neutral cholesterol ester hydrolase 1 [Source:MGI Symbol;Acc:MGI:2443191]	0.25	0.58	-0.09	NCEH1	14652	1739	3091	1140	141	8824	5443	11082	734	7393	5814	213	232	614	5831	22059	494	9610	2351
Hip1r	Hip1r	huntingtin interacting protein 1 related [Source:MGI Symbol;Acc:MGI:1352504]	0.25	0.21	0.28	HIP1R	2583	2222	5892	11967	2946	1584	7181	199	3471	2704	1485	2457	1433	121	3127	2469	901	5384	4292
Dhx38	Dhx38	DEAH (Asp-Glu-Ala-His) box polypeptide 38 [Source:MGI Symbol;Acc:MGI:1927617]	0.25	-0.03	0.53	DHX38	1001	2036	5774	8530	4397	2260	4533	4591	9310	4437	6786	1878	3679	3262	3530	7751	3993	5257	8599
Degs1	Degs1	degenerative spermatocyte homolog 1 (Drosophila) [Source:MGI Symbol;Acc:MGI:1097711]	0.25	0.84	-0.35	DEGS1	14552	3646	8857	5320	829	4094	5037	10032	1686	5785	2066	5326	9017	13758	1628	9448	3084	6783	2692
Timm8a1	Timm8a1	translocase of inner mitochondrial membrane 8A1 [Source:MGI Symbol;Acc:MGI:1353433]	0.25	0.68	-0.19	TIMM8A	14	8	7	2	0	0	4	199	847	876	353	1518	1402	1279	470	573	1159	1153	737
Tcf25	Tcf25	transcription factor 25 (basic helix-loop-helix) [Source:MGI Symbol;Acc:MGI:1914105]	0.25	-0.08	0.57	TCF25	13929	9000	15005	19284	3543	12236	47458	21715	15960	2217	4724	3336	3018	9923	8133	7533	4122	4149	5572
Smarcb1	Smarcb1	SWI/SNF related, matrix associated, actin dependent regulator of chromatin, subfamily b, member 1 [Source:MGI Symbol;Acc:MGI:1328366]	0.24	0.29	0.2	SMARCB1	3068	1279	5423	7450	3938	1861	4505	4580	10579	1792	6457	7163	9424	5470	7062	7733	0	2511	8906
Minpp1	Minpp1	multiple inositol polyphosphate histidine phosphatase 1 [Source:MGI Symbol;Acc:MGI:1336159]	0.24	0.66	-0.17	MINPP1	3254	1646	2030	4063	980	969	3226	3603	463	4447	3339	2764	2773	1349	4670	2864	225	4236	1424
Pycr2	Pycr2	pyrroline-5-carboxylate reductase family, member 2 [Source:MGI Symbol;Acc:MGI:1277956]	0.24	0.49	0	PYCR2	1322	230	2014	3366	627	692	1312	2486	6227	4005	2669	4325	5433	16854	1570	3045	3435	2633	3033
Hist1h2bc	Hist1h2bc	histone cluster 1, H2bc [Source:MGI Symbol;Acc:MGI:1915274]	0.24	0.73	-0.25	HIST1H2BC	12075	5073	2700	1062	225	2313	1097	154	568	2588	56	55521	106246	175	399	14	11132	71	92
Lyrm4	Lyrm4	LYR motif containing 4 [Source:MGI Symbol;Acc:MGI:2683538]	0.24	0.82	-0.33	LYRM4	2536	298	666	630	361	639	1033	966	881	1037	2537	1121	1091	1738	763	1202	2684	1307	3160
Cbx1	Cbx1	chromobox 1 [Source:MGI Symbol;Acc:MGI:105369]	0.24	0.52	-0.03	CBX1	2047	886	2473	3840	1407	1558	1941	2368	9062	9927	7228	12833	19978	4805	7554	1835	3457	11437	19515
Pi4k2a	Pi4k2a	phosphatidylinositol 4-kinase type 2 alpha [Source:MGI Symbol;Acc:MGI:1934031]	0.24	0.16	0.32	PI4K2A	2853	2461	2139	1728	1439	1232	3710	5789	4073	4336	1977	1712	1536	867	3786	2107	163	1812	7271
Cdc5l	Cdc5l	cell division cycle 5-like (S. pombe) [Source:MGI Symbol;Acc:MGI:1918952]	0.24	0.3	0.18	CDC5L	2653	1190	3244	6667	2731	3162	3641	6089	2373	19245	4977	4423	5243	1909	9139	5910	865	5190	5093
Kctd21	Kctd21	potassium channel tetramerisation domain containing 21 [Source:MGI Symbol;Acc:MGI:3643121]	0.24	-0.2	0.69	KCTD21	225	308	533	186	54	186	654	587	2008	531	1203	457	353	380	733	1064	76	556	1179
Rhbdf2	Rhbdf2	rhomboid 5 homolog 2 (Drosophila) [Source:MGI Symbol;Acc:MGI:2442473]	0.24	0.19	0.29	RHBDF2	273	471	4723	4835	351	1175	192	3837	3040	912	2593	700	26	2656	2760	2829	670	2087	1586
Parp16	Parp16	poly (ADP-ribose) polymerase family, member 16 [Source:MGI Symbol;Acc:MGI:2446133]	0.24	0.61	-0.13	PARP16	731	669	336	353	122	186	183	408	827	533	641	550	726	1365	1455	1325	194	1240	618
Lypla2	Lypla2	lysophospholipase 2 [Source:MGI Symbol;Acc:MGI:1347000]	0.24	0.32	0.17	LYPLA2	1976	2011	3479	6579	554	1561	3403	3597	6765	1569	3087	8253	8094	3256	3679	307	1574	2450	3154
L3hypdh	L3hypdh	L-3-hydroxyproline dehydratase (trans-) [Source:MGI Symbol;Acc:MGI:1914467]	0.24	0.75	-0.26	L3HYPDH	3170	1047	363	143	66	586	168	747	292	235	510	2548	967	0	135	875	632	2031	439
Mrfap1	Mrfap1	Morf4 family associated protein 1 [Source:MGI Symbol;Acc:MGI:1914818]	0.24	0.45	0.04	MRFAP1	2230	1163	2917	2810	1254	1891	2365	10721	23379	10201	16557	9632	16553	26407	26457	34806	4200	15622	16448
Drap1	Drap1	Dr1 associated protein 1 (negative cofactor 2 alpha) [Source:MGI Symbol;Acc:MGI:1913806]	0.24	0.37	0.11	DRAP1	12844	3148	11439	10979	15400	10149	6832	5966	11438	3597	2278	6006	5974	3998	3220	22481	7221	3123	5194
Adprm	Adprm	ADP-ribose/CDP-alcohol diphosphatase, manganese dependent [Source:MGI Symbol;Acc:MGI:1913608]	0.24	0.79	-0.31	ADPRM	1582	707	1420	1837	409	636	978	1176	79	366	518	1540	907	0	496	290	293	383	81
Stx16	Stx16	syntaxin 16 [Source:MGI Symbol;Acc:MGI:1923396]	0.24	-0.07	0.55	STX16	888	511	1477	2652	844	972	4059	4131	12739	5807	9648	779	493	7588	3474	12149	4206	4149	3417
Nek7	Nek7	NIMA (never in mitosis gene a)-related expressed kinase 7 [Source:MGI Symbol;Acc:MGI:1890645]	0.24	0.71	-0.23	NEK7	4971	1747	3747	3174	286	3731	1700	10678	538	6072	1505	1283	2813	3350	6193	10014	418	4073	4053
Eapp	Eapp	E2F-associated phosphoprotein [Source:MGI Symbol;Acc:MGI:1913516]	0.24	0.65	-0.17	EAPP	3158	1374	2599	3494	3144	1478	1956	2106	1900	2567	4274	2704	3087	2006	5007	1770	1650	2241	2112
Fbrsl1	Fbrsl1	fibrosin-like 1 [Source:MGI Symbol;Acc:MGI:1920907]	0.24	-0.09	0.58	FBRSL1	970	760	2778	5220	1912	2916	4644	501	10214	471	1247	817	1076	3764	3157	3538	3154	2679	6170
Aldh9a1	Aldh9a1	aldehyde dehydrogenase 9, subfamily A1 [Source:MGI Symbol;Acc:MGI:1861622]	0.24	0.76	-0.27	ALDH9A1	46934	18350	3427	4366	4240	2693	2290	14230	1392	6124	2526	3090	5841	3437	8441	8563	807	6824	3773
Sft2d2	Sft2d2	SFT2 domain containing 2 [Source:MGI Symbol;Acc:MGI:1917362]	0.24	0.62	-0.14	SFT2D2	1205	544	1555	902	236	516	409	14927	105	1331	1373	3227	4343	1247	609	1076	836	12519	173
Ipmk	Ipmk	inositol polyphosphate multikinase [Source:MGI Symbol;Acc:MGI:1916968]	0.24	0.66	-0.17	IPMK	2301	1367	1654	1105	309	809	1521	4977	145	2505	1034	1067	492	330	4232	1311	114	1363	2513
Fam110a	Fam110a	family with sequence similarity 110, member A [Source:MGI Symbol;Acc:MGI:1921097]	0.24	-0.23	0.72	FAM110A	502	122	1860	560	5648	170	243	839	3883	180	113	294	326	1245	856	1516	367	459	604
Dad1	Dad1	defender against cell death 1 [Source:MGI Symbol;Acc:MGI:101912]	0.24	0.83	-0.35	DAD1	9394	4659	7523	8379	6789	3715	3451	4079	8318	5339	11605	17837	21745	12346	8539	4344	21788	8697	6577
Ndufb2	Ndufb2	NADH dehydrogenase (ubiquinone) 1 beta subcomplex, 2 [Source:MGI Symbol;Acc:MGI:1915448]	0.24	0.62	-0.14	NDUFB2	13612	2661	1536	1960	1117	8747	2619	1166	7634	2017	1295	14559	43120	7160	2999	4210	3663	4644	1623
Adss	Adss	adenylosuccinate synthetase, non muscle [Source:MGI Symbol;Acc:MGI:87948]	0.24	0.45	0.03	ADSS	7087	2652	4805	5328	7181	632	6050	15231	1168	11254	3504	4122	3855	3307	4577	2677	2573	6568	4885
Cog4	Cog4	component of oligomeric golgi complex 4 [Source:MGI Symbol;Acc:MGI:2142808]	0.24	-0.02	0.5	COG4	7038	5007	4702	4428	8743	6870	5032	3090	6721	4967	4924	2979	6326	1746	5455	4861	945	4986	5142
Map3k11	Map3k11	mitogen-activated protein kinase kinase kinase 11 [Source:MGI Symbol;Acc:MGI:1346880]	0.24	0.18	0.3	MAP3K11	2767	2678	11824	8108	2010	3115	2067	3686	12195	1612	2370	1106	1716	6557	4916	15173	5261	4379	5607
Necap2	Necap2	NECAP endocytosis associated 2 [Source:MGI Symbol;Acc:MGI:1913397]	0.24	0.71	-0.23	NECAP2	3171	232	3348	5166	1126	692	1303	5742	2263	4012	2538	3022	4395	5481	3489	10500	1836	2205	2161
Nfkb2	Nfkb2	nuclear factor of kappa light polypeptide gene enhancer in B cells 2, p49/p100 [Source:MGI Symbol;Acc:MGI:1099800]	0.24	0.33	0.15	NFKB2	747	475	5045	24805	256	2713	338	3082	4845	3492	2244	296	784	5558	2951	9736	725	1541	4318
Pnkp	Pnkp	polynucleotide kinase 3'- phosphatase [Source:MGI Symbol;Acc:MGI:1891698]	0.24	0.55	-0.07	PNKP	2722	1870	2702	5713	1834	1481	1939	3012	3649	530	871	3347	4009	2995	3092	3628	1429	1725	2912
Fars2	Fars2	phenylalanine-tRNA synthetase 2 (mitochondrial) [Source:MGI Symbol;Acc:MGI:1917205]	0.24	0.4	0.08	FARS2	6881	1992	1604	1558	5433	4800	978	1812	907	916	579	1022	1272	1187	288	626	625	837	855
Ripk2	Ripk2	receptor (TNFRSF)-interacting serine-threonine kinase 2 [Source:MGI Symbol;Acc:MGI:1891456]	0.24	0.26	0.22	RIPK2	336	390	1248	1949	256	493	497	2545	1322	5608	1134	650	982	1341	1264	3709	331	4976	1878
Rbm10	Rbm10	RNA binding motif protein 10 [Source:MGI Symbol;Acc:MGI:2384310]	0.24	0.22	0.26	RBM10	1513	1082	2321	4461	527	1348	3588	3175	8887	2305	2480	5439	5494	3323	6479	8368	1899	5262	7311
Lman2l	Lman2l	lectin, mannose-binding 2-like [Source:MGI Symbol;Acc:MGI:2443010]	0.24	0.41	0.07	LMAN2L	1910	749	1444	1372	797	1428	2129	1741	2061	2086	2782	1703	1570	2167	1947	2026	579	2302	3738
Surf6	Surf6	surfeit gene 6 [Source:MGI Symbol;Acc:MGI:98447]	0.24	0.38	0.1	SURF6	753	635	1075	2103	407	566	987	4029	4208	2230	1176	3700	3441	2946	2893	4842	2578	2445	3498
Fbrs	Fbrs	fibrosin [Source:MGI Symbol;Acc:MGI:104648]	0.24	0.07	0.41	FBRS	542	1127	3382	6678	2616	1341	2676	3549	11061	392	2703	785	758	6646	4963	10118	1928	4119	3602
Dcun1d5	Dcun1d5	DCN1, defective in cullin neddylation 1, domain containing 5 (S. cerevisiae) [Source:MGI Symbol;Acc:MGI:1924113]	0.24	0.69	-0.21	DCUN1D5	4729	1509	2446	4932	3709	3651	2815	4417	907	3028	1749	1050	527	447	3710	4639	2036	2470	8169
Mrpl21	Mrpl21	mitochondrial ribosomal protein L21 [Source:MGI Symbol;Acc:MGI:2660674]	0.24	0.78	-0.3	MRPL21	3141	960	1058	1895	527	2220	1155	1804	4175	2210	1503	9601	9261	4876	1958	2307	8257	2889	6130
Atp6v1h	Atp6v1h	ATPase, H+ transporting, lysosomal V1 subunit H [Source:MGI Symbol;Acc:MGI:1914864]	0.24	0.6	-0.12	ATP6V1H	17949	4079	5888	5741	5362	2193	14552	6546	1880	5101	1868	3509	3188	3531	3493	4063	1490	2603	2623
Hbp1	Hbp1	high mobility group box transcription factor 1 [Source:MGI Symbol;Acc:MGI:894659]	0.24	0.59	-0.12	HBP1	6815	4803	6847	5350	2850	5808	2612	6126	995	7982	3335	4881	3485	4867	6377	2403	925	2904	1993
Mrps6	Mrps6	mitochondrial ribosomal protein S6 [Source:MGI Symbol;Acc:MGI:2153111]	0.24	0.85	-0.37	MRPS6	9944	527	1110	1348	910	1794	1435	5093	1543	1550	1135	1922	2946	8430	3792	2302	1961	1266	3775
Rab35	Rab35	RAB35, member RAS oncogene family [Source:MGI Symbol;Acc:MGI:1924657]	0.24	0.14	0.34	RAB35	1337	591	2759	3100	617	1691	2963	4410	7305	3031	2110	1507	4118	4518	4408	7156	2187	7482	5636
Ssr2	Ssr2	signal sequence receptor, beta [Source:MGI Symbol;Acc:MGI:1913506]	0.24	0.83	-0.36	SSR2	8618	4220	7926	7003	3760	2653	2824	12795	12591	10643	12912	61467	64873	38011	11954	14993	15419	12152	13987
Irf2bp1	Irf2bp1	interferon regulatory factor 2 binding protein 1 [Source:MGI Symbol;Acc:MGI:2442159]	0.24	0.16	0.32	IRF2BP1	1134	1150	3421	4424	500	1594	2833	1368	5311	177	599	2787	3877	2616	3372	2847	606	2511	2010
Ptprs	Ptprs	protein tyrosine phosphatase, receptor type, S [Source:MGI Symbol;Acc:MGI:97815]	0.24	-0.34	0.82	PTPRS	612	297	6864	4383	3785	7143	48547	13844	12197	4512	4898	5828	4725	871	167	2687	104	4930	3201
Rexo2	Rexo2	REX2, RNA exonuclease 2 homolog (S. cerevisiae) [Source:MGI Symbol;Acc:MGI:1888981]	0.24	0.86	-0.39	REXO2	6341	4533	4224	6390	2666	2560	2886	7194	983	2599	2752	2339	2029	1219	4961	4832	7632	1751	11037
Rad1	Rad1	RAD1 homolog (S. pombe) [Source:MGI Symbol;Acc:MGI:1316678]	0.24	0.57	-0.09	RAD1	785	323	773	1555	583	436	632	1126	1058	3553	1436	991	2371	1017	2851	2610	1575	3440	2923
Eif3b	Eif3b	eukaryotic translation initiation factor 3, subunit B [Source:MGI Symbol;Acc:MGI:106478]	0.24	-0.22	0.7	EIF3B	5711	8318	16120	20738	33679	9416	8298	27190	39109	28244	14588	14787	15386	10086	17816	25116	17232	19823	34311
Nudc	Nudc	nuclear distribution gene C homolog (Aspergillus) [Source:MGI Symbol;Acc:MGI:106014]	0.24	0.02	0.46	NUDC	3016	2553	6403	6631	4089	3482	5571	7979	12843	6502	9957	5808	7761	4281	7227	6851	6996	7375	14172
Gga2	Gga2	golgi associated, gamma adaptin ear containing, ARF binding protein 2 [Source:MGI Symbol;Acc:MGI:1921355]	0.24	0.58	-0.1	GGA2	5552	1144	3185	15249	810	3375	2380	4878	5602	5007	9447	2832	3528	12187	5947	5911	5680	6272	6722
Tst	Tst	thiosulfate sulfurtransferase, mitochondrial [Source:MGI Symbol;Acc:MGI:98852]	0.24	0.26	0.21	TST	10642	14541	5081	967	1036	1038	1943	773	4959	454	2039	1392	1345	5711	5817	996	922	2613	1005
Rabac1	Rabac1	Rab acceptor 1 (prenylated) [Source:MGI Symbol;Acc:MGI:1201692]	0.24	0.74	-0.27	RABAC1	14156	3632	15326	12149	5760	6803	6770	2640	3425	422	1410	10841	6061	3287	3718	6433	1115	4047	1288
Bysl	Bysl	bystin-like [Source:MGI Symbol;Acc:MGI:1858419]	0.24	-0.08	0.55	BYSL	1347	1429	1534	2702	2227	1977	1694	3365	2946	3662	1999	2208	2495	1687	2134	2878	1903	1414	2221
Ubl3	Ubl3	ubiquitin-like 3 [Source:MGI Symbol;Acc:MGI:1344373]	0.24	-0.04	0.51	UBL3	6468	1737	6615	3461	12361	2916	6371	6396	4092	1612	2283	988	1072	1967	3805	2095	208	1914	2747
Lta4h	Lta4h	leukotriene A4 hydrolase [Source:MGI Symbol;Acc:MGI:96836]	0.24	0.38	0.09	LTA4H	3508	2583	6871	11200	1866	3102	3880	6388	2907	23803	11386	9700	7184	6189	11359	4172	2812	12494	8097
Dhps	Dhps	deoxyhypusine synthase [Source:MGI Symbol;Acc:MGI:2683592]	0.24	0.67	-0.19	DHPS	2323	620	1413	2856	832	1082	2279	1028	6272	2231	2929	12776	8647	9592	3554	4154	5502	2307	2788
Recql5	Recql5	RecQ protein-like 5 [Source:MGI Symbol;Acc:MGI:2156841]	0.24	0.19	0.28	RECQL5	1166	667	1507	4614	2709	905	2089	1535	3194	1259	2116	2482	1061	2768	2335	1427	2280	2373	2363
Hax1	Hax1	HCLS1 associated X-1 [Source:MGI Symbol;Acc:MGI:1346319]	0.24	0.74	-0.27	HAX1	2494	762	637	792	1424	409	749	6857	6687	6870	4002	11141	12866	16057	4356	5383	7889	3955	8051
1700037H04Rik	1700037H04Rik	RIKEN cDNA 1700037H04 gene [Source:MGI Symbol;Acc:MGI:1914576]	0.24	-0.21	0.69	C20orf27	1685	127	887	1516	12727	433	2029	1994	14030	1995	1902	2337	3570	5052	2287	7472	4560	2843	2949
Ube2f	Ube2f	ubiquitin-conjugating enzyme E2F (putative) [Source:MGI Symbol;Acc:MGI:1915171]	0.24	0.21	0.27	UBE2F	1526	960	870	1508	2239	1168	863	4841	2089	2220	2266	1032	1204	2859	1787	1072	1454	582	2010
[truncated: 5,411 more rows]
