# Supplementary material for: The TMEM189 gene encodes plasmanylethanolamine desaturase which introduces the characteristic vinyl ether double bond into plasmalogens
Source: Proc Natl Acad Sci U S A. 2020 Mar 24;117(14):7792–8. doi: 10.1073/pnas.1917461117 (PMC7149458; doi:10.1073/pnas.1917461117)
Supplement: Supplementary File [file pnas.1917461117.sd02.csv]

	Mouse.Gene	M.descript	total.corr	mu.tissue.corr	hu.cell.corr	Human.Gene	kidney.norm	liver.norm	lung.norm	spleen.norm	testis.norm	heart.norm	brain.norm	RAW264.7.norm	MCF7.norm	A.431.norm	HEPG2_norm	SK.N.SH.norm	SH.SY5Y.norm	THP.1.norm	DLD1.norm	T24.norm	HL.60.norm	A.549.norm	CaCo.2.norm
1	PEDS-activity (pmol/(mg.min))	NA	NA	NA	NA	NA	1.29	0.2	0.44	0.81	0.2	0.2	0.2	NA	35.33	18.36	8.36	1.58	3.43	1.83	2.81	3.13	2.32	7.56	3.11
